# Supplementary material for: 2′,3,4,4′,5-Penta­meth­oxy­chalcone
Source: Acta Crystallogr Sect E Struct Rep Online. 2010 Oct 23;66(Pt 11):o2889–90. doi: 10.1107/S1600536810040845 (PMC3009150; doi:10.1107/S1600536810040845)
Supplement: Supplementary file 1 [file e-66-o2889-sup1.cif]

##############################################################################
###                                                                        ###
###        Electronic paper (Acta Crystallographica Section E)             ###
###                                                                        ###
##############################################################################
#                                                                            #
# This CIF contains the data in a paper accepted for publication in Acta     #
# Crystallographica Section E. It conforms to the requirements of Notes      #
# for Authors for Section E, and has been peer reviewed under the auspices   #
# of the IUCr Commission on Journals.                                        #
#                                                                            #
# Full details of the Crystallographic Information File format               #
# are given in the paper "The Crystallographic Information File (CIF):       #
# a New Standard Archive File for Crystallography" by S. R. Hall, F. H.      #
# Allen and I. D. Brown [Acta Cryst. (1991), A47, 655-685].                  #
#                                                                            #
# The current version of the core CIF dictionary is obtainable from          #
# ftp://ftp.iucr.org/pub/cif_core.dic. The current version number is 2.4.    #
#                                                                            #
# Software is freely available for graphical display of the structure(s) in  #
# this CIF.  For information consult the CIF home page http://www.iucr.org/  #
# cif/home.html                                                              #
#                                                                            #
# This file may be used for bona fide research purposes within the           #
# scientific community so long as proper attribution is given to the journal # 
# article from which it was obtained.                                        #
#                                                                            #
##############################################################################
                                             
data_global
_audit_creation_method     'WinGX routine CIF_UPDATE'
_audit_conform_dict_name     cif_core.dic
_audit_conform_dict_version     2.4
_journal_data_validation_number     ?
_journal_date_recd_electronic     2010-09-23
_journal_date_accepted     2010-10-12
_journal_name_full     'Acta Crystallographica, Section E'
_journal_year     2010
_journal_volume     66
_journal_issue     11
_journal_page_first     o2889
_journal_page_last     o2890
_journal_paper_category     QO
_journal_coeditor_code     ZS2069
_publ_contact_author_name     'Muller, Theunis J.'
_publ_contact_author_address
;Department of Chemistry
University of the Free State
P.O. Box 339
Bloemfontein
9300
South Africa
;
_publ_contact_author_email     Muller.theunis@gmail.com
_publ_contact_author_fax     +27-51-401-9658
_publ_contact_author_phone     +27-51-4446384
_publ_section_title
;
2',3,4,4',5-Pentamethoxychalcone
;
_publ_section_title_footnote     .
loop_
    _publ_author_name
    _publ_author_address
    'van Tonder, Johannes H.'
;
Department of Chemistry
University of the Free State
PO Box 339
Bloemfontein
9300
South Africa
;
    'Muller, Theunis J.'
;
Department of Chemistry
University of the Free State
PO Box 339
Bloemfontein
9300
South Africa
;
    'Bezuidenhoudt, Barend C. B.'
;
Department of Chemistry
University of the Free State
PO Box 339
Bloemfontein
9300
South Africa
;
_publ_section_synopsis     .
data_I
_audit_creation_method     'WinGX routine CIF_UPDATE'
_chemical_name_systematic
;
1-(2,4-Dimethoxyphenyl)-3-(3,4,5-trimethoxyphenyl)prop-2-en-1-one
;
_chemical_name_common     '2',3,4,4',5-pentamethoxychalcone'
_chemical_formula_moiety     'C20 H22 O6'
_chemical_formula_sum     'C20 H22 O6'
_chemical_formula_iupac     'C20 H22 O6'
_chemical_formula_weight     358.38
_chemical_melting_point     358.1
_symmetry_cell_setting     orthorhombic
_symmetry_space_group_name_H-M     'P 21 21 21'
_symmetry_space_group_name_Hall     'P 2ac 2ab'
loop_
    _space_group_symop_operation_xyz
    'x, y, z'
    '-x+1/2, -y, z+1/2'
    'x+1/2, -y+1/2, -z'
    '-x, y+1/2, -z+1/2'
_cell_length_a     7.3041(2)
_cell_length_b     8.0288(3)
_cell_length_c     29.2170(10)
_cell_angle_alpha     90
_cell_angle_beta     90
_cell_angle_gamma     90
_cell_volume     1713.38(10)
_cell_formula_units_Z     4
_cell_measurement_reflns_used     9978
_cell_measurement_theta_min     2.79
_cell_measurement_theta_max     28.16
_cell_measurement_temperature     100(2)
_exptl_crystal_description     cuboid
_exptl_crystal_colour     colourless
_exptl_crystal_size_max     0.399
_exptl_crystal_size_mid     0.278
_exptl_crystal_size_min     0.273
_exptl_crystal_density_diffrn     1.389
_exptl_crystal_density_method     'not measured'
_exptl_crystal_F_000     760
_exptl_absorpt_coefficient_mu     0.102
_exptl_absorpt_correction_type     multi-scan
_exptl_absorpt_process_details     '(SADABS; Bruker, 2008)'
_exptl_absorpt_correction_T_min     0.960
_exptl_absorpt_correction_T_max     0.973
_exptl_special_details
;
;
_diffrn_ambient_temperature     100(2)
_diffrn_radiation_type     MoK\a
_diffrn_radiation_wavelength     0.71073
_diffrn_radiation_monochromator     graphite
_diffrn_measurement_device_type     'Bruker APEXII CCD area-detector'
_diffrn_measurement_method     '\f and \w scans'
_diffrn_reflns_number     30899
_diffrn_reflns_av_R_equivalents     0.049
_diffrn_reflns_theta_min     1.39
_diffrn_reflns_theta_max     28.36
_diffrn_reflns_theta_full     28.36
_diffrn_measured_fraction_theta_max     0.998
_diffrn_measured_fraction_theta_full     0.998
_diffrn_reflns_limit_h_min     -9
_diffrn_reflns_limit_h_max     9
_diffrn_reflns_limit_k_min     -10
_diffrn_reflns_limit_k_max     10
_diffrn_reflns_limit_l_min     -39
_diffrn_reflns_limit_l_max     39
_refine_special_details
;
Refinement of <i>F</i>^2^ against ALL reflections. The weighted <i>R</i>-factor
<i>wR</i> and goodness of fit <i>S</i> are based on <i>F</i>^2^, conventional
<i>R</i>-factors <i>R</i> are based on <i>F</i>, with <i>F</i> set to zero for
negative <i>F</i>^2^. The threshold expression of <i>F</i>^2^ >
2\s(<i>F</i>^2^) is used only for calculating <i>R</i>-factors(gt) <i>etc</i>.
and is not relevant to the choice of reflections for refinement.
<i>R</i>-factors based on <i>F</i>^2^ are statistically about twice as large
as those based on <i>F</i>, and <i>R</i>- factors based on ALL data will be
even larger.
;
_reflns_number_total     2488
_reflns_number_gt     2343
_reflns_threshold_expression     'I>2\s(I)'
_refine_ls_structure_factor_coef     Fsqd
_refine_ls_matrix_type     full
_refine_ls_R_factor_all     0.039
_refine_ls_R_factor_gt     0.0315
_refine_ls_wR_factor_ref     0.113
_refine_ls_goodness_of_fit_ref     1.208
_refine_ls_restrained_S_all     1.208
_refine_ls_number_reflns     2488
_refine_ls_number_parameters     241
_refine_ls_number_restraints     0
_refine_ls_hydrogen_treatment     constr
_refine_ls_weighting_scheme     calc
_refine_ls_weighting_details
         'calc w=1/[\s^2^(Fo^2^)+(0.0721P)^2^+0.1972P] where P=(Fo^2^+2Fc^2^)/3'
_atom_sites_solution_hydrogens     geom
_atom_sites_solution_primary     direct
_atom_sites_solution_secondary     difmap
_refine_ls_shift/su_max     0.001
_refine_ls_shift/su_mean     0
_refine_diff_density_max     0.473
_refine_diff_density_min     -0.442
_refine_ls_extinction_method     none
loop_
    _atom_type_symbol
    _atom_type_description
    _atom_type_scat_dispersion_real
    _atom_type_scat_dispersion_imag
    _atom_type_scat_source
    C C 0.0033 0.0016 'International Tables Vol C Tables 4.2.6.8 and 6.1.1.4'
    H H 0 0 'International Tables Vol C Tables 4.2.6.8 and 6.1.1.4'
    O O 0.0106 0.006 'International Tables Vol C Tables 4.2.6.8 and 6.1.1.4'
_computing_data_collection     'APEX2 (Bruker, 2008)'
_computing_cell_refinement     'Saint-Plus (Bruker, 2008)'
_computing_data_reduction     'SAINT-Plus and XPREP (Bruker, 2008)'
_computing_structure_solution     'SHELXS97 (Sheldrick, 2008)'
_computing_structure_refinement     'SHELXL97 (Sheldrick, 2008)'
_computing_molecular_graphics     'DIAMOND (Brandenberg & Putz, 2005)'
_computing_publication_material     'WingGX (Farrugia, 1999)'
loop_
    _atom_site_type_symbol
    _atom_site_label
    _atom_site_fract_x
    _atom_site_fract_y
    _atom_site_fract_z
    _atom_site_U_iso_or_equiv
    _atom_site_adp_type
    _atom_site_calc_flag
    _atom_site_refinement_flags
    _atom_site_occupancy
    _atom_site_disorder_assembly
    _atom_site_disorder_group
    C C1 0.6645(3) 0.6440(2) 0.61028(6) 0.0137(4) Uani d . 1 . .
    C C2 0.8307(3) 0.7258(2) 0.61820(6) 0.0148(4) Uani d . 1 . .
    H H2 0.8557 0.7704 0.6469 0.018 Uiso calc R 1 . .
    C C3 0.9589(3) 0.7405(2) 0.58310(6) 0.0154(4) Uani d . 1 . .
    C C4 0.9214(3) 0.6751(2) 0.53980(6) 0.0165(4) Uani d . 1 . .
    H H4 1.0058 0.6862 0.5162 0.02 Uiso calc R 1 . .
    C C5 0.7583(3) 0.5942(2) 0.53265(6) 0.0152(4) Uani d . 1 . .
    H H5 0.7347 0.5508 0.5037 0.018 Uiso calc R 1 . .
    C C6 0.6251(3) 0.5738(2) 0.56704(6) 0.0133(4) Uani d . 1 . .
    C C7 0.4581(3) 0.4776(2) 0.55344(6) 0.0145(4) Uani d . 1 . .
    C C8 0.3112(3) 0.4413(2) 0.58701(6) 0.0156(4) Uani d . 1 . .
    H H8 0.3191 0.4864 0.6163 0.019 Uiso calc R 1 . .
    C C9 0.1683(3) 0.3459(2) 0.57636(6) 0.0145(4) Uani d . 1 . .
    H H9 0.1619 0.3042 0.5467 0.017 Uiso calc R 1 . .
    C C10 0.0196(3) 0.3017(2) 0.60816(6) 0.0128(3) Uani d . 1 . .
    C C11 -0.1257(3) 0.2052(2) 0.59173(6) 0.0132(4) Uani d . 1 . .
    H H11 -0.1295 0.1746 0.5611 0.016 Uiso calc R 1 . .
    C C12 -0.2650(3) 0.1548(2) 0.62144(6) 0.0130(3) Uani d . 1 . .
    C C13 -0.2581(3) 0.1996(2) 0.66793(6) 0.0123(4) Uani d . 1 . .
    C C14 -0.1169(3) 0.3024(2) 0.68353(6) 0.0127(3) Uani d . 1 . .
    C C15 0.0224(3) 0.3523(2) 0.65412(6) 0.0125(3) Uani d . 1 . .
    H H15 0.1172 0.419 0.6649 0.015 Uiso calc R 1 . .
    C C16 0.5751(3) 0.7012(3) 0.68799(6) 0.0193(4) Uani d . 1 . .
    H H16A 0.6818 0.6487 0.7007 0.029 Uiso calc R 1 . .
    H H16B 0.4725 0.6832 0.7079 0.029 Uiso calc R 1 . .
    H H16C 0.5968 0.8186 0.6849 0.029 Uiso calc R 1 . .
    C C17 1.1706(3) 0.8786(3) 0.63268(6) 0.0187(4) Uani d . 1 . .
    H H17A 1.0857 0.9647 0.641 0.028 Uiso calc R 1 . .
    H H17B 1.2925 0.9233 0.6322 0.028 Uiso calc R 1 . .
    H H17C 1.1642 0.7899 0.6547 0.028 Uiso calc R 1 . .
    C C18 -0.4316(3) 0.0238(3) 0.56113(6) 0.0166(4) Uani d . 1 . .
    H H18A -0.4463 0.1259 0.5444 0.025 Uiso calc R 1 . .
    H H18B -0.5374 -0.0452 0.5567 0.025 Uiso calc R 1 . .
    H H18C -0.3246 -0.0335 0.5503 0.025 Uiso calc R 1 . .
    C C19 -0.5600(3) 0.2182(3) 0.69496(7) 0.0201(4) Uani d . 1 . .
    H H19A -0.5508 0.3306 0.7059 0.03 Uiso calc R 1 . .
    H H19B -0.6478 0.1584 0.7131 0.03 Uiso calc R 1 . .
    H H19C -0.5986 0.2189 0.6636 0.03 Uiso calc R 1 . .
    C C20 0.0107(3) 0.4563(3) 0.74565(7) 0.0213(4) Uani d . 1 . .
    H H20A 0.1272 0.4011 0.7443 0.032 Uiso calc R 1 . .
    H H20B -0.016 0.486 0.7768 0.032 Uiso calc R 1 . .
    H H20C 0.0143 0.555 0.7272 0.032 Uiso calc R 1 . .
    O O1 0.5368(2) 0.63145(19) 0.64410(4) 0.0188(3) Uani d . 1 . .
    O O2 1.1249(2) 0.81565(19) 0.58822(5) 0.0185(3) Uani d . 1 . .
    O O3 0.4459(2) 0.4251(2) 0.51410(5) 0.0239(4) Uani d . 1 . .
    O O4 -0.41125(19) 0.06034(18) 0.60910(4) 0.0154(3) Uani d . 1 . .
    O O5 -0.38532(19) 0.13860(18) 0.69848(4) 0.0154(3) Uani d . 1 . .
    O O6 -0.12802(19) 0.34736(18) 0.72892(4) 0.0160(3) Uani d . 1 . .
loop_
    _atom_site_aniso_label
    _atom_site_aniso_U_11
    _atom_site_aniso_U_22
    _atom_site_aniso_U_33
    _atom_site_aniso_U_12
    _atom_site_aniso_U_13
    _atom_site_aniso_U_23
    C1 0.0133(8) 0.0133(8) 0.0145(8) 0.0019(7) 0.0011(7) 0.0027(7)
    C2 0.0145(9) 0.0153(8) 0.0148(8) -0.0001(7) 0.0002(7) 0.0012(7)
    C3 0.0126(9) 0.0140(8) 0.0195(8) -0.0011(7) 0.0002(7) 0.0018(7)
    C4 0.0150(8) 0.0184(9) 0.0160(8) 0.0003(8) 0.0041(7) 0.0010(7)
    C5 0.0168(9) 0.0165(9) 0.0124(8) 0.0010(7) 0.0017(7) 0.0003(7)
    C6 0.0117(8) 0.0135(8) 0.0148(8) 0.0007(7) 0.0003(6) 0.0021(7)
    C7 0.0140(9) 0.0153(8) 0.0142(8) -0.0010(7) 0.0008(7) 0.0010(7)
    C8 0.0140(8) 0.0188(9) 0.0140(8) -0.0005(8) 0.0022(7) 0.0000(7)
    C9 0.0140(9) 0.0174(8) 0.0120(7) -0.0001(7) 0.0006(6) 0.0009(7)
    C10 0.0114(8) 0.0128(8) 0.0141(8) 0.0003(7) -0.0008(6) 0.0008(6)
    C11 0.0139(9) 0.0150(8) 0.0107(7) -0.0002(7) 0.0001(6) -0.0003(7)
    C12 0.0117(8) 0.0121(8) 0.0153(8) -0.0002(7) -0.0009(7) -0.0003(7)
    C13 0.0110(8) 0.0138(8) 0.0121(8) 0.0002(7) 0.0010(6) 0.0024(7)
    C14 0.0144(9) 0.0123(8) 0.0116(7) 0.0021(7) -0.0005(6) -0.0006(6)
    C15 0.0110(8) 0.0131(8) 0.0135(8) -0.0014(7) -0.0016(6) -0.0007(6)
    C16 0.0191(10) 0.0262(10) 0.0127(8) -0.0054(9) 0.0012(7) -0.0029(7)
    C17 0.0146(9) 0.0215(10) 0.0199(9) -0.0030(8) -0.0017(7) -0.0021(7)
    C18 0.0167(9) 0.0198(9) 0.0134(8) -0.0014(8) -0.0033(7) -0.0025(7)
    C19 0.0127(9) 0.0282(10) 0.0193(9) 0.0004(8) 0.0024(7) -0.0003(8)
    C20 0.0225(10) 0.0263(10) 0.0152(8) -0.0049(9) -0.0007(7) -0.0066(8)
    O1 0.0162(7) 0.0273(7) 0.0130(6) -0.0067(6) 0.0030(5) -0.0038(5)
    O2 0.0135(7) 0.0235(7) 0.0187(6) -0.0052(6) 0.0026(5) -0.0016(6)
    O3 0.0227(8) 0.0333(9) 0.0158(6) -0.0109(7) 0.0020(5) -0.0044(6)
    O4 0.0133(6) 0.0195(7) 0.0132(6) -0.0044(6) -0.0010(5) -0.0017(5)
    O5 0.0125(6) 0.0189(6) 0.0149(6) -0.0009(6) 0.0031(5) 0.0030(5)
    O6 0.0173(7) 0.0198(7) 0.0108(6) -0.0028(6) 0.0004(5) -0.0026(5)
_geom_special_details
;
All s.u.'s (except the s.u. in the dihedral angle between two l.s. planes) are
estimated using the full covariance matrix. The cell s.u.'s are taken into
account individually in the estimation of s.u.'s in distances, angles and
torsion angles; correlations between s.u.'s in cell parameters are only used
when they are defined by crystal symmetry. An approximate (isotropic)
treatment of cell s.u.'s is used for estimating s.u.'s involving l.s. planes.
;
loop_
    _geom_bond_atom_site_label_1
    _geom_bond_atom_site_label_2
    _geom_bond_site_symmetry_2
    _geom_bond_distance
    _geom_bond_publ_flag
    C1 O1 . 1.362(2) ?
    C1 C2 . 1.400(3) ?
    C1 C6 . 1.413(3) ?
    C2 C3 . 1.394(3) ?
    C2 H2 . 0.93 ?
    C3 O2 . 1.363(2) ?
    C3 C4 . 1.397(3) ?
    C4 C5 . 1.373(3) ?
    C4 H4 . 0.93 ?
    C5 C6 . 1.408(2) ?
    C5 H5 . 0.93 ?
    C6 C7 . 1.498(3) ?
    C7 O3 . 1.227(2) ?
    C7 C8 . 1.483(3) ?
    C8 C9 . 1.332(3) ?
    C8 H8 . 0.93 ?
    C9 C10 . 1.473(2) ?
    C9 H9 . 0.93 ?
    C10 C11 . 1.398(3) ?
    C10 C15 . 1.403(2) ?
    C11 C12 . 1.397(3) ?
    C11 H11 . 0.93 ?
    C12 O4 . 1.359(2) ?
    C12 C13 . 1.406(2) ?
    C13 O5 . 1.378(2) ?
    C13 C14 . 1.398(3) ?
    C14 O6 . 1.377(2) ?
    C14 C15 . 1.390(3) ?
    C15 H15 . 0.93 ?
    C16 O1 . 1.427(2) ?
    C16 H16A . 0.96 ?
    C16 H16B . 0.96 ?
    C16 H16C . 0.96 ?
    C17 O2 . 1.433(2) ?
    C17 H17A . 0.96 ?
    C17 H17B . 0.96 ?
    C17 H17C . 0.96 ?
    C18 O4 . 1.439(2) ?
    C18 H18A . 0.96 ?
    C18 H18B . 0.96 ?
    C18 H18C . 0.96 ?
    C19 O5 . 1.430(2) ?
    C19 H19A . 0.96 ?
    C19 H19B . 0.96 ?
    C19 H19C . 0.96 ?
    C20 O6 . 1.425(3) ?
    C20 H20A . 0.96 ?
    C20 H20B . 0.96 ?
    C20 H20C . 0.96 ?
loop_
    _geom_angle_atom_site_label_1
    _geom_angle_atom_site_label_2
    _geom_angle_atom_site_label_3
    _geom_angle_site_symmetry_1
    _geom_angle_site_symmetry_3
    _geom_angle
    _geom_angle_publ_flag
    O1 C1 C2 . . 120.57(16) ?
    O1 C1 C6 . . 118.67(16) ?
    C2 C1 C6 . . 120.75(17) ?
    C3 C2 C1 . . 120.05(17) ?
    C3 C2 H2 . . 120 ?
    C1 C2 H2 . . 120 ?
    O2 C3 C2 . . 123.66(17) ?
    O2 C3 C4 . . 116.11(17) ?
    C2 C3 C4 . . 120.23(17) ?
    C5 C4 C3 . . 119.04(17) ?
    C5 C4 H4 . . 120.5 ?
    C3 C4 H4 . . 120.5 ?
    C4 C5 C6 . . 123.08(17) ?
    C4 C5 H5 . . 118.5 ?
    C6 C5 H5 . . 118.5 ?
    C5 C6 C1 . . 116.83(17) ?
    C5 C6 C7 . . 115.67(16) ?
    C1 C6 C7 . . 127.49(17) ?
    O3 C7 C8 . . 119.95(18) ?
    O3 C7 C6 . . 119.01(17) ?
    C8 C7 C6 . . 121.01(16) ?
    C9 C8 C7 . . 121.71(16) ?
    C9 C8 H8 . . 119.1 ?
    C7 C8 H8 . . 119.1 ?
    C8 C9 C10 . . 124.71(17) ?
    C8 C9 H9 . . 117.6 ?
    C10 C9 H9 . . 117.6 ?
    C11 C10 C15 . . 120.02(16) ?
    C11 C10 C9 . . 118.46(16) ?
    C15 C10 C9 . . 121.52(17) ?
    C12 C11 C10 . . 119.98(16) ?
    C12 C11 H11 . . 120 ?
    C10 C11 H11 . . 120 ?
    O4 C12 C11 . . 124.71(16) ?
    O4 C12 C13 . . 115.28(16) ?
    C11 C12 C13 . . 120.01(17) ?
    O5 C13 C14 . . 119.75(16) ?
    O5 C13 C12 . . 120.72(16) ?
    C14 C13 C12 . . 119.49(16) ?
    O6 C14 C15 . . 124.26(17) ?
    O6 C14 C13 . . 115.16(16) ?
    C15 C14 C13 . . 120.58(16) ?
    C14 C15 C10 . . 119.79(17) ?
    C14 C15 H15 . . 120.1 ?
    C10 C15 H15 . . 120.1 ?
    O1 C16 H16A . . 109.5 ?
    O1 C16 H16B . . 109.5 ?
    H16A C16 H16B . . 109.5 ?
    O1 C16 H16C . . 109.5 ?
    H16A C16 H16C . . 109.5 ?
    H16B C16 H16C . . 109.5 ?
    O2 C17 H17A . . 109.5 ?
    O2 C17 H17B . . 109.5 ?
    H17A C17 H17B . . 109.5 ?
    O2 C17 H17C . . 109.5 ?
    H17A C17 H17C . . 109.5 ?
    H17B C17 H17C . . 109.5 ?
    O4 C18 H18A . . 109.5 ?
    O4 C18 H18B . . 109.5 ?
    H18A C18 H18B . . 109.5 ?
    O4 C18 H18C . . 109.5 ?
    H18A C18 H18C . . 109.5 ?
    H18B C18 H18C . . 109.5 ?
    O5 C19 H19A . . 109.5 ?
    O5 C19 H19B . . 109.5 ?
    H19A C19 H19B . . 109.5 ?
    O5 C19 H19C . . 109.5 ?
    H19A C19 H19C . . 109.5 ?
    H19B C19 H19C . . 109.5 ?
    O6 C20 H20A . . 109.5 ?
    O6 C20 H20B . . 109.5 ?
    H20A C20 H20B . . 109.5 ?
    O6 C20 H20C . . 109.5 ?
    H20A C20 H20C . . 109.5 ?
    H20B C20 H20C . . 109.5 ?
    C1 O1 C16 . . 119.25(15) ?
    C3 O2 C17 . . 117.57(15) ?
    C12 O4 C18 . . 116.94(14) ?
    C13 O5 C19 . . 113.32(14) ?
    C14 O6 C20 . . 116.70(15) ?
loop_
    _geom_torsion_atom_site_label_1
    _geom_torsion_atom_site_label_2
    _geom_torsion_atom_site_label_3
    _geom_torsion_atom_site_label_4
    _geom_torsion_site_symmetry_1
    _geom_torsion_site_symmetry_2
    _geom_torsion_site_symmetry_3
    _geom_torsion_site_symmetry_4
    _geom_torsion
    _geom_torsion_publ_flag
    C16 O1 C1 C2 . . . . -0.7(3) no
    C16 O1 C1 C6 . . . . 179.75(17) no
    C17 O2 C3 C2 . . . . 1.8(3) no
    C17 O2 C3 C4 . . . . -177.72(17) no
    C18 O4 C12 C13 . . . . 174.86(17) no
    C18 O4 C12 C11 . . . . -6.2(3) no
    C19 O5 C13 C14 . . . . 106.1(2) no
    C19 O5 C13 C12 . . . . -76.1(2) no
    C20 O6 C14 C13 . . . . -178.15(17) no
    C20 O6 C14 C15 . . . . 2.0(3) no
    C2 C1 C6 C7 . . . . 177.63(17) no
    O1 C1 C6 C7 . . . . -2.8(3) no
    O1 C1 C2 C3 . . . . -178.83(16) no
    C2 C1 C6 C5 . . . . -1.5(3) no
    O1 C1 C6 C5 . . . . 178.03(16) no
    C6 C1 C2 C3 . . . . 0.7(3) no
    C1 C2 C3 O2 . . . . -178.85(16) no
    C1 C2 C3 C4 . . . . 0.6(3) no
    O2 C3 C4 C5 . . . . 178.45(16) no
    C2 C3 C4 C5 . . . . -1.0(3) no
    C3 C4 C5 C6 . . . . 0.2(3) no
    C4 C5 C6 C7 . . . . -178.16(16) no
    C4 C5 C6 C1 . . . . 1.1(3) no
    C5 C6 C7 O3 . . . . -0.8(2) no
    C5 C6 C7 C8 . . . . 177.43(16) no
    C1 C6 C7 O3 . . . . 180.00(18) no
    C1 C6 C7 C8 . . . . -1.8(3) no
    O3 C7 C8 C9 . . . . 3.1(3) no
    C6 C7 C8 C9 . . . . -175.10(17) no
    C7 C8 C9 C10 . . . . 178.64(17) no
    C8 C9 C10 C11 . . . . 177.67(18) no
    C8 C9 C10 C15 . . . . -3.1(3) no
    C9 C10 C15 C14 . . . . -177.41(17) no
    C15 C10 C11 C12 . . . . -2.0(3) no
    C11 C10 C15 C14 . . . . 1.8(3) no
    C9 C10 C11 C12 . . . . 177.18(16) no
    C10 C11 C12 C13 . . . . -0.7(3) no
    C10 C11 C12 O4 . . . . -179.58(17) no
    O4 C12 C13 O5 . . . . 4.9(3) no
    O4 C12 C13 C14 . . . . -177.38(16) no
    C11 C12 C13 C14 . . . . 3.6(3) no
    C11 C12 C13 O5 . . . . -174.14(16) no
    O5 C13 C14 O6 . . . . -6.0(2) no
    C12 C13 C14 C15 . . . . -3.9(3) no
    O5 C13 C14 C15 . . . . 173.89(16) no
    C12 C13 C14 O6 . . . . 176.28(16) no
    O6 C14 C15 C10 . . . . -178.98(17) no
    C13 C14 C15 C10 . . . . 1.2(3) no
loop_
    _geom_hbond_atom_site_label_D
    _geom_hbond_atom_site_label_H
    _geom_hbond_atom_site_label_A
    _geom_hbond_site_symmetry_A
    _geom_hbond_distance_DH
    _geom_hbond_distance_HA
    _geom_hbond_distance_DA
    _geom_hbond_angle_DHA
    _geom_hbond_publ_flag
    C5 H5 O3 . 0.93 2.36 2.710(3) 102 no
    C8 H8 O1 . 0.93 2.13 2.798(2) 127 yes
    C9 H9 O3 . 0.93 2.48 2.797(2) 100 no
    C11 H11 O3 3_456 0.93 2.4 3.306(2) 164 yes
    C17 H17B O4 1_765 0.96 2.52 3.455(2) 165 yes
    C19 H19C O4 . 0.96 2.45 3.013(2) 117 no
