# Supplementary material for: 2′,3,4,4′,5-Penta­meth­oxy­chalcone
Source: Acta Crystallogr Sect E Struct Rep Online. 2010 Oct 23;66(Pt 11):o2889–90. doi: 10.1107/S1600536810040845 (PMC3009150; doi:10.1107/S1600536810040845)
Supplement: Supplementary file 2 [file e-66-o2889-Isup2.hkl]

#
# h,k,l, Fc-squared, Fo-squared, sigma(Fo-squared) and status flag
#
data_I
_shelx_title ' 10Ttm6_0m in P2(1)2(1)2(1)'
_shelx_refln_list_code          4
_shelx_F_calc_maximum      153.17
_exptl_crystal_F_000       760.00
_reflns_d_resolution_high  0.7482
 
loop_
 _symmetry_equiv_pos_as_xyz
 'x, y, z'
 '-x+1/2, -y, z+1/2'
 'x+1/2, -y+1/2, -z'
 '-x, y+1/2, -z+1/2'
 
_cell_length_a     7.3041
_cell_length_b     8.0288
_cell_length_c    29.2170
_cell_angle_alpha  90.000
_cell_angle_beta   90.000
_cell_angle_gamma  90.000
 
_shelx_F_squared_multiplier     1.000
 
loop_
 _refln_index_h
 _refln_index_k
 _refln_index_l
 _refln_F_squared_calc
 _refln_F_squared_meas
 _refln_F_squared_sigma
 _refln_observed_status
   2   0   0     8259.83     8153.81     69.98 o
   4   0   0     1533.45     1752.07     24.55 o
   6   0   0       71.61       84.63      6.07 o
   8   0   0       80.32       73.57     10.10 o
   1   1   0       93.63      105.04      7.20 o
   2   1   0     4190.00     4333.74     40.30 o
   3   1   0      829.15      826.58      8.73 o
   4   1   0       38.72       36.67      3.27 o
   5   1   0     1035.93      986.44     17.78 o
   6   1   0      750.16      757.22     11.47 o
   7   1   0      109.66      124.29     14.22 o
   8   1   0        8.24       -3.20      3.20 o
   9   1   0       47.65       52.41      6.99 o
   0   2   0     5869.71     6103.98     68.57 o
   1   2   0    19553.53    20296.68    220.54 o
   2   2   0      139.36      183.81     10.36 o
   3   2   0     1842.05     1849.70     29.66 o
   4   2   0      556.31      544.85      8.98 o
   5   2   0      167.38      190.34      4.20 o
   6   2   0       17.63       18.56      3.02 o
   7   2   0      548.48      563.74     14.21 o
   8   2   0      164.87      173.53      9.67 o
   9   2   0      104.57      118.21      9.81 o
   1   3   0     1658.93     1568.93     14.88 o
   2   3   0        8.55       17.82      2.40 o
   3   3   0     4356.09     4577.29     60.15 o
   4   3   0      356.46      366.21      6.47 o
   5   3   0        6.92       12.10      2.04 o
   6   3   0      526.99      500.06     14.62 o
   7   3   0      140.90      137.33      6.77 o
   8   3   0      615.12      650.34     21.68 o
   9   3   0      195.88      208.00     12.12 o
   0   4   0     1785.60     1904.11     34.61 o
   1   4   0     1557.47     1569.50     18.79 o
   2   4   0      566.30      579.92      8.06 o
   3   4   0      133.16      126.13      3.39 o
   4   4   0      162.57      172.88      6.07 o
   5   4   0      292.81      272.98      6.76 o
   6   4   0       66.16       81.27      3.61 o
   7   4   0        0.05       -1.35      2.55 o
   8   4   0      194.42      201.82     18.74 o
   9   4   0        0.03        0.07      7.74 o
   1   5   0       30.38       41.08      2.48 o
   2   5   0       91.04      101.36      4.13 o
   3   5   0     1163.52     1194.33     15.53 o
   4   5   0        1.17        1.96      2.04 o
   5   5   0       83.21       62.54      6.74 o
   6   5   0       49.64       55.49      4.41 o
   7   5   0        7.40        7.11      5.21 o
   8   5   0       55.26       56.27      7.42 o
   0   6   0      794.95      826.75     18.09 o
   1   6   0       61.77       73.74      3.14 o
   2   6   0        9.91       11.74      1.61 o
   3   6   0      497.02      502.20      8.80 o
   4   6   0       96.98       93.12      3.21 o
   5   6   0      240.40      217.62      9.13 o
   6   6   0        4.99        3.46      3.80 o
   7   6   0       92.21      101.49      8.62 o
   8   6   0      120.72      107.52     18.54 o
   1   7   0       13.90       13.10      2.79 o
   2   7   0       89.19       89.92      3.34 o
   3   7   0        7.34        4.55      2.35 o
   4   7   0       27.40       23.80      4.16 o
   5   7   0        9.12       11.07      5.64 o
   6   7   0      146.83      172.28     13.99 o
   7   7   0       39.37       64.13      9.98 o
   0   8   0      429.04      456.28     20.41 o
   1   8   0      267.12      292.48      8.75 o
   2   8   0        0.90        0.44      2.11 o
   3   8   0      165.21      162.66     10.36 o
   4   8   0       91.37       92.01      7.91 o
   5   8   0       68.17       62.77      4.64 o
   6   8   0      225.90      216.95     12.32 o
   1   9   0      170.89      168.35      8.32 o
   2   9   0      312.47      307.61     13.28 o
   3   9   0       14.69       25.51      4.72 o
   4   9   0       66.46       62.45      5.45 o
   5   9   0       79.16       76.96      5.79 o
   0  10   0       93.33       69.98     11.73 o
   1  10   0       10.46       10.00      4.61 o
   2  10   0        5.96        8.49      3.94 o
   3  10   0       38.26       39.29      5.27 o
   1   0   1       73.14        0.14      0.53 o
   2   0   1     1457.96     1443.42      9.89 o
   3   0   1      195.32      173.86      2.45 o
   4   0   1      151.31      153.65      2.94 o
   5   0   1      264.34      271.79      4.72 o
   6   0   1      320.55      318.06      6.44 o
   7   0   1     1565.64     1584.96     33.07 o
   8   0   1        0.09       -1.89      3.24 o
   9   0   1       56.80       65.41      9.62 o
   0   1   1        0.39       -0.09      0.09 o
   1   1   1     1077.39     1101.15     12.97 o
   2   1   1     1764.33     1859.48     11.79 o
   3   1   1      346.87      372.53      4.86 o
   4   1   1      150.00      154.89      3.50 o
   5   1   1     1043.24     1014.49     11.66 o
   6   1   1      205.88      218.15      4.37 o
   7   1   1     2039.07     2004.00     27.93 o
   8   1   1      279.07      295.36      8.74 o
   9   1   1      108.55      115.41      6.38 o
   0   2   1      390.31      448.24     12.39 o
   1   2   1    21080.64    21779.51    135.35 o
   2   2   1      494.93      571.39      8.75 o
   3   2   1     3200.46     3300.75     23.39 o
   4   2   1      241.37      261.11      5.25 o
   5   2   1      323.67      325.86      3.99 o
   6   2   1     1057.81     1027.85     11.43 o
   7   2   1      161.29      168.22      5.64 o
   8   2   1       62.60       62.15      4.55 o
   9   2   1       97.73      110.80      6.73 o
   0   3   1      845.98      871.28      8.54 o
   1   3   1      243.88      280.65      5.22 o
   2   3   1     1516.58     1594.03     27.10 o
   3   3   1      665.39      743.81      9.34 o
   4   3   1      357.42      333.73      4.08 o
   5   3   1      269.06      270.02      4.65 o
   6   3   1      902.30      838.84      9.72 o
   7   3   1       37.98       38.94      2.97 o
   8   3   1      653.31      643.56     16.47 o
   9   3   1      110.54      110.93      6.53 o
   0   4   1      197.57      169.95      4.21 o
   1   4   1      132.83      154.44      4.87 o
   2   4   1     1407.24     1473.38     11.54 o
   3   4   1       88.44       86.67      1.92 o
   4   4   1      629.95      618.15      9.16 o
   5   4   1      217.04      220.52      3.77 o
   6   4   1       51.99       50.43      2.24 o
   7   4   1       30.90       34.93      3.38 o
   8   4   1      429.80      461.81     18.95 o
   9   4   1      113.34      108.66      9.37 o
   0   5   1      297.16      270.89      5.55 o
   1   5   1      959.43      992.30      9.03 o
   2   5   1      398.12      412.09      4.70 o
   3   5   1       72.81       71.47      2.00 o
   4   5   1       86.25       90.32      3.05 o
   5   5   1      179.98      178.17      5.73 o
   6   5   1       91.24       91.17      5.38 o
   7   5   1      103.77      103.70      6.96 o
   8   5   1      251.54      292.32     10.90 o
   0   6   1        0.39       -1.32      1.32 o
   1   6   1      238.77      252.46      3.54 o
   2   6   1      240.31      256.64      3.51 o
   3   6   1      365.49      379.29      5.02 o
   4   6   1       74.65       69.47      2.58 o
   5   6   1      107.22      120.71      4.26 o
   6   6   1      339.81      314.13      8.95 o
   7   6   1       43.02       48.82      6.03 o
   8   6   1      188.42      205.12     11.39 o
   0   7   1      893.42      959.07     16.45 o
   1   7   1      122.65      126.98      4.10 o
   2   7   1       65.36       57.31      2.57 o
   3   7   1      104.71      102.45      4.66 o
   4   7   1      210.27      201.90      4.81 o
   5   7   1       64.88       58.73      4.31 o
   6   7   1       82.07       78.60      4.86 o
   7   7   1      135.57      159.39     10.58 o
   0   8   1      237.81      227.28     13.78 o
   1   8   1       46.76       51.69      3.16 o
   2   8   1       54.57       47.75      2.73 o
   3   8   1       68.77       70.81      3.85 o
   4   8   1       30.13       31.76      3.34 o
   5   8   1       33.70       33.17      2.91 o
   6   8   1       25.85       24.05      2.32 o
   0   9   1        7.10        7.00      3.01 o
   1   9   1        6.88        6.68      2.46 o
   2   9   1       36.69       41.86      3.03 o
   3   9   1       11.07       13.04      3.14 o
   4   9   1       85.77       77.84      4.18 o
   5   9   1       19.09       16.57      2.69 o
   0  10   1       67.15       67.84      7.61 o
   1  10   1        7.83        4.89      3.08 o
   2  10   1       58.72       52.78      4.19 o
   3  10   1      103.32      110.79      6.70 o
   0   0   2      989.72        0.06      0.09 o
   1   0   2     7776.28     5748.68    238.50 o
   2   0   2      192.73      205.14      6.09 o
   3   0   2     1364.84     1361.67     11.16 o
   4   0   2      149.31      156.51      2.96 o
   5   0   2      302.27      333.67      4.96 o
   6   0   2       42.11       42.20      2.67 o
   7   0   2     1198.34     1156.46     27.24 o
   8   0   2      319.49      329.71     18.66 o
   9   0   2       12.70       13.96      4.90 o
   1   1   2      225.23      227.37      5.21 o
   2   1   2     1388.87     1370.04      8.84 o
   3   1   2     1946.87     2015.58     11.78 o
   4   1   2      694.34      740.11      6.51 o
   5   1   2      150.67      166.61      3.10 o
   6   1   2      752.49      763.38     10.18 o
   7   1   2      711.21      679.52     12.09 o
   8   1   2       19.58       16.45      3.21 o
   9   1   2       62.34       69.00      5.23 o
   0   2   2     4362.11     4341.72     30.55 o
   1   2   2     9033.24     9714.09     97.91 o
   2   2   2      525.78      544.56      6.79 o
   3   2   2      288.16      296.68      4.31 o
   4   2   2      333.09      335.29      3.78 o
   5   2   2       93.84      105.28      2.28 o
   6   2   2      481.24      489.02      9.26 o
   7   2   2       52.92       51.87      3.42 o
   8   2   2      234.12      228.65      7.69 o
   9   2   2       35.43       42.00      4.67 o
   0   3   2      642.29      694.17      8.16 o
   1   3   2        6.12        6.65      0.59 o
   2   3   2     4052.35     4437.85     43.57 o
   3   3   2       51.40       49.36      3.01 o
   4   3   2      563.26      557.14      5.62 o
   5   3   2      451.80      464.73      6.89 o
   6   3   2      312.86      283.43      4.59 o
   7   3   2       86.18       81.78      5.82 o
   8   3   2      246.78      222.96      8.16 o
   9   3   2       83.30       88.69      7.51 o
   0   4   2      338.75      375.10      5.17 o
   1   4   2      227.32      243.51      3.06 o
   2   4   2     2674.52     2828.37     20.96 o
   3   4   2      212.05      218.37      3.18 o
   4   4   2      439.43      466.75      6.88 o
   5   4   2      900.33      902.86      9.96 o
   6   4   2        7.39        4.07      1.64 o
   7   4   2       91.22       87.55      4.93 o
   8   4   2       88.74       93.06      8.01 o
   9   4   2       58.96       59.01      7.55 o
   0   5   2       51.47       51.04      3.48 o
   1   5   2     2003.19     2138.38     16.32 o
   2   5   2      409.84      482.89      5.22 o
   3   5   2      181.83      181.32      2.97 o
   4   5   2       22.26       23.16      1.80 o
   5   5   2      229.24      202.15      5.57 o
   6   5   2      129.31      121.37      5.19 o
   7   5   2       43.99       54.39      5.89 o
   8   5   2      138.68      148.44      8.27 o
   0   6   2      468.23      479.08      9.19 o
   1   6   2      100.82      109.99      2.71 o
   2   6   2       33.32       34.98      1.75 o
   3   6   2      219.34      223.21      3.97 o
   4   6   2        1.75        1.28      1.01 o
   5   6   2       44.09       46.91      3.43 o
   6   6   2       27.72       24.94      3.46 o
   7   6   2      102.29       95.06      5.88 o
   8   6   2      234.89      255.99     10.61 o
   0   7   2       13.73       14.13      3.15 o
   1   7   2       12.17       11.90      1.87 o
   2   7   2      153.54      160.66      3.95 o
   3   7   2      175.97      160.03      4.62 o
   4   7   2       21.44       22.95      1.90 o
   5   7   2       77.73       76.14      3.50 o
   6   7   2       64.63       60.72      4.89 o
   7   7   2      100.66      132.37     12.49 o
   0   8   2      100.27       91.30      6.49 o
   1   8   2       16.15       15.09      2.02 o
   2   8   2      164.31      158.04      6.96 o
   3   8   2        5.86        5.24      1.92 o
   4   8   2      119.28      114.00      4.37 o
   5   8   2        1.41        1.53      1.93 o
   6   8   2       22.24       17.54      3.01 o
   0   9   2        0.14       -1.76      2.70 o
   1   9   2       80.04       72.42      4.31 o
   2   9   2       12.76       15.78      2.38 o
   3   9   2       89.62       90.58      4.75 o
   4   9   2       34.96       30.43      3.09 o
   5   9   2       81.65       79.84      4.18 o
   0  10   2       11.37       10.65      4.83 o
   1  10   2       23.61       17.72      3.67 o
   2  10   2       25.20       21.69      3.27 o
   3  10   2       24.20       22.12      3.22 o
   1   0   3       74.02       51.11      1.94 o
   2   0   3     3080.13     2919.18     21.13 o
   3   0   3      349.78      345.03      6.25 o
   4   0   3     1663.64     1687.22     15.53 o
   5   0   3       12.64       18.52      1.46 o
   6   0   3      897.08      888.50     12.00 o
   7   0   3      107.28      118.39     10.11 o
   8   0   3        9.54       12.75      4.30 o
   9   0   3       20.62       26.07      5.86 o
   0   1   3     3579.78     3115.08     67.29 o
   1   1   3     2339.56     2453.68     12.14 o
   2   1   3      486.32      446.46      3.85 o
   3   1   3      140.72      165.74      3.46 o
   4   1   3      451.76      477.45      5.76 o
   5   1   3      197.17      188.35      2.83 o
   6   1   3     1266.00     1225.23     11.87 o
   7   1   3      506.05      495.87     12.87 o
   8   1   3      705.68      707.25     14.18 o
   9   1   3      127.72      126.67      6.89 o
   0   2   3     1332.35     1414.69     12.28 o
   1   2   3    23462.03    23831.61    125.19 o
   2   2   3      493.31      548.33      5.24 o
   3   2   3       13.04       12.95      2.01 o
   4   2   3       97.91      113.00      2.02 o
   5   2   3        3.70        4.61      0.88 o
   6   2   3      313.71      316.80      5.78 o
   7   2   3       75.21       71.54      3.50 o
   8   2   3      159.81      158.69      6.85 o
   9   2   3       85.44       98.21      6.41 o
   0   3   3      282.80      306.01      4.63 o
   1   3   3      535.12      567.08      4.25 o
   2   3   3     2935.81     3171.88     24.42 o
   3   3   3       89.78       87.59      1.92 o
   4   3   3      197.50      221.62      3.22 o
   5   3   3      233.21      229.95      5.47 o
   6   3   3        3.43        1.47      1.42 o
   7   3   3      126.92      127.65      4.75 o
   8   3   3      293.88      285.30      9.30 o
   9   3   3      285.56      302.90     11.18 o
   0   4   3      322.00      311.13      5.03 o
   1   4   3      447.99      497.94      4.53 o
   2   4   3     2030.65     2049.76     29.21 o
   3   4   3      209.50      239.44      4.20 o
   4   4   3       29.12       32.77      1.48 o
   5   4   3      487.75      519.18      7.69 o
   6   4   3      103.49      100.09      3.29 o
   7   4   3       45.58       42.72      2.53 o
   8   4   3      140.11      134.00      7.13 o
   9   4   3      173.42      172.73     13.20 o
   0   5   3      307.45      328.59      6.82 o
   1   5   3       17.27       15.73      1.17 o
   2   5   3      257.43      251.57      3.74 o
   3   5   3      695.65      701.38      9.07 o
   4   5   3      119.77      120.21      3.49 o
   5   5   3      203.32      193.66      6.06 o
   6   5   3       48.68       44.74      2.79 o
   7   5   3       38.92       40.62      6.75 o
   8   5   3       30.33       32.29      5.21 o
   0   6   3        7.03        9.37      1.70 o
   1   6   3      110.74      116.16      3.19 o
   2   6   3       41.62       50.15      1.59 o
   3   6   3      568.81      560.65      6.50 o
   4   6   3      212.42      202.50      5.27 o
   5   6   3      108.60      107.78      5.10 o
   6   6   3       19.60       13.12      3.64 o
   7   6   3       86.88       83.01      6.28 o
   8   6   3       17.00       23.04      4.66 o
   0   7   3      245.44      255.34      8.03 o
   1   7   3      192.82      190.68      5.45 o
   2   7   3      385.86      399.54      6.37 o
   3   7   3       43.65       38.43      2.46 o
   4   7   3       21.02       17.28      1.72 o
   5   7   3       35.33       29.25      2.27 o
   6   7   3       24.35       14.80      4.66 o
   7   7   3       90.66       91.57      7.25 o
   0   8   3        0.01       -1.65      2.35 o
   1   8   3       23.49       27.10      2.41 o
   2   8   3       67.26       66.34      2.97 o
   3   8   3       25.45       26.76      2.52 o
   4   8   3       91.01       90.14      4.83 o
   5   8   3       35.56       38.31      3.45 o
   6   8   3       49.47       61.12      4.29 o
   0   9   3      135.82      143.21      7.91 o
   1   9   3       62.25       59.13      4.01 o
   2   9   3       34.60       35.05      2.91 o
   3   9   3      136.15      129.81      5.09 o
   4   9   3       33.57       27.89      3.09 o
   5   9   3       80.46       75.98      4.59 o
   0  10   3        0.63       -0.42      4.14 o
   1  10   3      198.98      204.49      8.21 o
   2  10   3       40.73       34.88      3.93 o
   3  10   3       51.38       50.07      4.26 o
   0   0   4    16214.06       -0.18      0.18 o
   1   0   4     1038.54     1043.36     15.70 o
   2   0   4     1423.24     1359.76     11.09 o
   3   0   4        0.61        3.88      0.62 o
   4   0   4       64.65       53.40      1.77 o
   5   0   4      405.30      413.71      5.91 o
   6   0   4      420.96      393.56      6.75 o
   7   0   4       18.31       10.25      3.85 o
   8   0   4        8.34        7.99      3.78 o
   9   0   4       24.50       24.05      5.74 o
   0   1   4     1507.65     1413.27     14.92 o
   1   1   4     2519.94     2539.60     12.53 o
   2   1   4     1217.74     1257.45      7.35 o
   3   1   4     1194.36     1255.87      9.24 o
   4   1   4       80.24       83.80      1.99 o
   5   1   4       62.91       64.79      1.71 o
   6   1   4      255.14      253.11      6.96 o
   7   1   4      515.55      530.30     13.77 o
   8   1   4        6.26        5.00      2.57 o
   9   1   4       12.27       12.60      3.61 o
   0   2   4     6099.16     6256.53     47.74 o
   1   2   4     6076.86     6238.72     49.50 o
   2   2   4     2214.39     2278.64     15.14 o
   3   2   4      320.12      390.70      4.83 o
   4   2   4      566.84      633.68      5.76 o
   5   2   4      365.64      373.54      4.53 o
   6   2   4      613.74      603.58      7.78 o
   7   2   4      811.53      764.80     10.88 o
   8   2   4      136.97      123.68      6.26 o
   9   2   4       61.95       71.87      5.79 o
   0   3   4        3.24        4.66      0.78 o
   1   3   4       63.75       64.12      2.49 o
   2   3   4      352.18      410.65      5.97 o
   3   3   4      321.17      348.89      5.46 o
   4   3   4      591.95      564.00      5.62 o
   5   3   4      561.48      537.96      6.07 o
   6   3   4      201.44      176.61      3.63 o
   7   3   4      288.89      287.02      6.02 o
   8   3   4      331.38      353.21     15.86 o
   9   3   4      131.19      129.53      8.16 o
   0   4   4       30.86       34.75      1.62 o
   1   4   4      140.60      141.71      2.90 o
   2   4   4     6509.37     6865.33     57.01 o
   3   4   4      834.37      901.16      9.37 o
   4   4   4      539.34      577.74      9.88 o
   5   4   4      747.37      744.70      9.11 o
   6   4   4      289.00      271.70      6.18 o
   7   4   4       62.59       58.77      3.07 o
   8   4   4       50.54       36.88      5.31 o
   0   5   4      377.34      371.58      5.84 o
   1   5   4       88.40       90.49      2.81 o
   2   5   4      580.54      614.03      8.03 o
   3   5   4      190.08      199.60      3.70 o
   4   5   4     1168.21     1174.48     16.37 o
   5   5   4      109.31       94.64      7.50 o
   6   5   4       22.57       21.49      3.38 o
   7   5   4       85.88       85.95      6.09 o
   8   5   4      180.42      217.94     10.50 o
   0   6   4       58.02       82.51      3.91 o
   1   6   4      597.57      640.27      6.65 o
   2   6   4       46.71       47.45      1.43 o
   3   6   4      167.62      189.01      4.97 o
   4   6   4      471.45      487.23      8.56 o
   5   6   4      537.06      500.49      9.16 o
   6   6   4       70.37       72.07      5.51 o
   7   6   4      104.58      107.78      6.79 o
   8   6   4       48.71       53.50      6.00 o
   0   7   4       40.93       47.90      4.44 o
   1   7   4      294.70      314.57      8.03 o
   2   7   4        3.23        2.24      1.38 o
   3   7   4       30.23       36.33      3.78 o
   4   7   4      487.79      483.73      7.15 o
   5   7   4      235.73      240.71      5.03 o
   6   7   4       11.72        8.91      3.88 o
   7   7   4       16.36       21.39      4.64 o
   0   8   4        7.31        6.94      3.03 o
   1   8   4       50.82       52.76      3.27 o
   2   8   4       33.39       31.91      2.56 o
   3   8   4       79.43       79.53      3.60 o
   4   8   4       86.70       87.78      3.64 o
   5   8   4       39.20       31.15      4.17 o
   6   8   4      171.87      191.64     12.93 o
   0   9   4        2.13       -2.65      2.65 o
   1   9   4      195.29      195.27      6.36 o
   2   9   4       20.98       17.58      2.48 o
   3   9   4      259.82      262.09      9.34 o
   4   9   4       67.89       58.24      3.81 o
   5   9   4       77.44       80.24      4.70 o
   0  10   4       20.00       21.40      5.47 o
   1  10   4       48.71       49.80      4.88 o
   2  10   4       37.97       34.48      3.91 o
   3  10   4       22.12       16.98      3.37 o
   1   0   5      427.26      428.38      3.99 o
   2   0   5     4193.24     4129.54     31.98 o
   3   0   5        1.37        3.32      0.63 o
   4   0   5      636.82      655.64      7.37 o
   5   0   5       33.49       43.78      1.97 o
   6   0   5        3.50        5.65      1.75 o
   7   0   5        9.92        9.52      3.69 o
   8   0   5        9.70        8.34      3.96 o
   9   0   5       90.71       84.03     12.39 o
   0   1   5     4990.93     4960.43     33.27 o
   1   1   5     1186.59     1216.65      6.45 o
   2   1   5      512.95      493.23      3.75 o
   3   1   5     3286.39     3474.95     20.56 o
   4   1   5     2574.77     2660.00     18.22 o
   5   1   5      111.11      118.61      2.54 o
   6   1   5      536.35      526.24      9.83 o
   7   1   5      461.45      469.94      8.56 o
   8   1   5       48.13       45.81      4.24 o
   9   1   5       67.48       68.14      5.52 o
   0   2   5      955.80      986.25      7.34 o
   1   2   5     6389.79     6572.04     39.60 o
   2   2   5      133.15      118.67      1.70 o
   3   2   5      251.08      309.05      5.12 o
   4   2   5      377.44      367.92      3.90 o
   5   2   5     1076.61     1057.92      9.30 o
   6   2   5        8.56        4.83      1.25 o
   7   2   5      262.83      261.36      5.76 o
   8   2   5       19.99       14.92      3.18 o
   9   2   5       79.90       79.01      5.39 o
   0   3   5      214.93      228.99      4.70 o
   1   3   5     3576.13     3647.19     20.97 o
   2   3   5      583.36      566.42      7.89 o
   3   3   5     1075.64     1178.79      9.54 o
   4   3   5      692.23      671.69      6.86 o
   5   3   5     1626.17     1615.08     14.32 o
   6   3   5       81.39       78.69      3.26 o
   7   3   5       76.83       75.23      4.94 o
   8   3   5       88.27       89.67      6.20 o
   9   3   5       75.30       80.53      7.48 o
   0   4   5       62.43       57.73      2.24 o
   1   4   5      916.09      955.19      7.62 o
   2   4   5     2273.79     2414.53     21.85 o
   3   4   5      218.20      222.30      4.28 o
   4   4   5      376.36      338.94      4.98 o
   5   4   5       91.40       86.41      4.77 o
   6   4   5      136.33      127.03      3.10 o
   7   4   5       75.61       68.08      2.76 o
   8   4   5      258.09      286.61      9.87 o
   0   5   5      452.27      439.85      6.61 o
   1   5   5       87.36       88.78      1.79 o
   2   5   5      129.42      139.97      3.45 o
   3   5   5      505.04      498.12      5.62 o
   4   5   5      839.94      907.05     11.54 o
   5   5   5      404.55      391.61      9.66 o
   6   5   5        3.81        2.84      1.87 o
   7   5   5       53.76       48.12      4.19 o
   8   5   5       50.94       49.67      4.43 o
   0   6   5       38.57       46.90      3.62 o
   1   6   5      301.25      283.21      4.84 o
   2   6   5      158.92      168.93      2.74 o
   3   6   5     1307.07     1342.96     12.84 o
   4   6   5      473.41      448.21      6.21 o
   5   6   5       66.85       65.96      3.29 o
   6   6   5       21.76       17.50      3.15 o
   7   6   5       58.28       58.66      5.20 o
   0   7   5      389.52      408.40      8.68 o
   1   7   5      334.83      322.19      5.74 o
   2   7   5      329.69      328.51      6.91 o
   3   7   5       51.31       49.47      2.47 o
   4   7   5      149.13      141.01      3.70 o
   5   7   5       37.47       37.61      2.41 o
   6   7   5       33.00       22.70      4.28 o
   7   7   5        4.11        8.14      3.90 o
   0   8   5      237.74      223.08      8.82 o
   1   8   5       53.61       61.79      3.37 o
   2   8   5      230.57      234.38      5.47 o
   3   8   5      161.27      153.24      5.41 o
   4   8   5      334.54      315.61      6.88 o
   5   8   5       23.35       20.42      2.69 o
   6   8   5       60.39       66.62      5.70 o
   0   9   5      135.62      150.55     13.47 o
   1   9   5       90.22       86.24      4.59 o
   2   9   5       82.25       76.04      3.76 o
   3   9   5       14.85       20.35      2.90 o
   4   9   5       30.37       26.35      3.05 o
   5   9   5       47.79       50.20      4.23 o
   0  10   5       32.82       29.99      5.49 o
   1  10   5       41.83       46.75      4.72 o
   2  10   5       32.40       30.24      3.87 o
   3  10   5        5.16        5.37      2.84 o
   0   0   6     5733.14     5627.73     75.95 o
   1   0   6      895.69      855.94      6.91 o
   2   0   6       11.54       17.28      1.49 o
   3   0   6      198.35      243.14      4.78 o
   4   0   6     2022.97     2142.73     19.26 o
   5   0   6      485.64      522.15      6.96 o
   6   0   6      870.95      869.84     19.38 o
   7   0   6      690.96      659.94     14.44 o
   8   0   6       26.13       26.78      5.12 o
   9   0   6        0.34        0.10      3.38 o
   0   1   6     3693.13     3737.18     34.01 o
   1   1   6     1480.26     1482.04      7.89 o
   2   1   6      227.64      241.02      2.07 o
   3   1   6     3157.33     3296.59     23.67 o
   4   1   6      949.50     1029.49      9.85 o
   5   1   6      155.24      151.64      2.70 o
   6   1   6     1331.11     1294.77     13.37 o
   7   1   6      168.96      153.94      4.88 o
   8   1   6       85.57       80.56      5.09 o
   9   1   6      107.94      106.47      6.03 o
   0   2   6      897.97      871.15      7.36 o
   1   2   6      441.24      429.47      6.86 o
   2   2   6      959.32      979.44      6.88 o
   3   2   6     1648.70     1797.86     12.92 o
   4   2   6      183.45      203.69      2.69 o
   5   2   6      272.22      258.85      6.10 o
   6   2   6      556.48      538.46      7.27 o
   7   2   6       88.62       87.02      3.44 o
   8   2   6       65.50       64.91      4.29 o
   9   2   6        0.85       -0.43      2.63 o
   0   3   6        8.11        7.34      0.58 o
   1   3   6      511.59      545.94      4.82 o
   2   3   6     1273.71     1343.58     12.67 o
   3   3   6       19.99       15.82      1.24 o
   4   3   6      239.86      246.21      4.93 o
   5   3   6       33.36       36.18      2.26 o
   6   3   6      233.60      237.75      4.62 o
   7   3   6       28.30       24.00      2.15 o
   8   3   6       14.57       15.62      2.63 o
   9   3   6       52.38       44.87      7.14 o
   0   4   6      765.01      767.36      9.00 o
   1   4   6     1519.80     1577.10     15.90 o
   2   4   6     1578.22     1645.10     12.78 o
   3   4   6      637.53      667.93      6.51 o
   4   4   6      559.84      559.42      6.44 o
   5   4   6      374.51      349.41      6.04 o
   6   4   6      191.38      201.24      4.35 o
   7   4   6       82.31       95.11      3.20 o
   8   4   6       15.21       16.76      4.03 o
   0   5   6       36.72       40.04      2.07 o
   1   5   6      332.67      331.63      4.92 o
   2   5   6      519.46      515.73      5.73 o
   3   5   6      759.01      764.81     11.82 o
   4   5   6      854.60      818.14     10.88 o
   5   5   6       35.73       31.37      2.41 o
   6   5   6       34.34       37.79      3.73 o
   7   5   6       41.98       38.70      3.19 o
   8   5   6        9.17        4.29      2.59 o
   0   6   6       39.09       27.48      1.87 o
   1   6   6       69.87       62.62      1.88 o
   2   6   6       34.27       39.03      1.62 o
   3   6   6     1621.63     1625.54     14.94 o
   4   6   6       73.67       74.28      2.62 o
   5   6   6        5.51        5.63      1.59 o
   6   6   6       95.04       95.20      6.18 o
   7   6   6       20.33       17.49      3.71 o
   0   7   6      218.93      209.19      5.96 o
   1   7   6       31.93       35.79      2.59 o
   2   7   6      178.76      171.27      4.18 o
   3   7   6      122.90      122.35      4.40 o
   4   7   6      145.44      134.74      3.69 o
   5   7   6       71.27       77.28      3.08 o
   6   7   6       77.11       89.64     10.65 o
   7   7   6       14.06       16.64      4.46 o
   0   8   6       85.66       83.12      6.77 o
   1   8   6       98.51       94.93      3.86 o
   2   8   6       26.92       22.82      2.27 o
   3   8   6      203.12      204.01      5.41 o
   4   8   6      208.55      199.81      5.19 o
   5   8   6       53.53       57.24      3.69 o
   6   8   6      103.07      105.74      6.97 o
   0   9   6      242.03      229.70     11.44 o
   1   9   6      114.65      120.62      5.94 o
   2   9   6       25.97       25.01      3.03 o
   3   9   6      113.01      101.62      4.65 o
   4   9   6       54.35       54.56      3.74 o
   5   9   6       81.47       78.97      4.81 o
   0  10   6      256.28      279.90     12.01 o
   1  10   6      310.92      323.31     10.03 o
   2  10   6      157.03      159.95      6.71 o
   3  10   6       25.79       20.79      3.52 o
   1   0   7    10118.46     9909.03     67.86 o
   2   0   7        6.90        9.05      1.33 o
   3   0   7      519.98      556.91      6.25 o
   4   0   7       60.13       94.87      4.31 o
   5   0   7        0.67        0.23      0.99 o
   6   0   7      899.50      883.94     15.19 o
   7   0   7      219.93      227.12      9.42 o
   8   0   7      179.70      161.79      8.53 o
   9   0   7       29.72       17.87      6.14 o
   0   1   7     1933.80     1780.62     14.73 o
   1   1   7     1725.12     1740.94      8.96 o
   2   1   7      229.17      227.55      2.02 o
   3   1   7     1156.24     1149.02     10.25 o
   4   1   7     1058.42     1170.64      9.90 o
   5   1   7      287.76      304.53      3.66 o
   6   1   7      354.57      340.88      8.05 o
   7   1   7      233.89      230.28      5.43 o
   8   1   7      103.46      106.07      5.04 o
   9   1   7      167.73      180.68      8.23 o
   0   2   7     1855.78     1890.51     13.59 o
   1   2   7      511.19      549.94      4.05 o
   2   2   7      232.44      259.63      3.80 o
   3   2   7      709.87      747.13      9.30 o
   4   2   7      717.77      770.67      6.62 o
   5   2   7      894.88      916.35      8.19 o
   6   2   7       72.00       75.48      2.58 o
   7   2   7      221.33      196.51      4.98 o
   8   2   7       48.10       46.21      3.46 o
   9   2   7       83.74       84.97      5.32 o
   0   3   7      485.00      451.54      4.71 o
   1   3   7      918.30      965.34      7.84 o
   2   3   7       95.57      127.60      1.97 o
   3   3   7      313.52      328.41      3.26 o
   4   3   7       81.65       79.07      1.71 o
   5   3   7      285.59      275.57      4.29 o
   6   3   7      123.51      104.36      2.94 o
   7   3   7       46.29       45.28      2.63 o
   8   3   7       73.81       73.23      5.48 o
   9   3   7      151.86      163.70      8.25 o
   0   4   7      805.16      815.01     19.29 o
   1   4   7      466.46      493.93      4.41 o
   2   4   7     1264.87     1295.66     16.45 o
   3   4   7      345.63      362.50      4.70 o
   4   4   7       82.54       92.34      2.94 o
   5   4   7      274.83      271.15      5.78 o
   6   4   7      530.10      488.05      7.15 o
   7   4   7       52.16       45.71      2.49 o
   8   4   7       70.99       83.02      4.87 o
   0   5   7      589.56      580.49      9.42 o
   1   5   7      277.72      262.04      2.97 o
   2   5   7       94.15       99.78      3.08 o
   3   5   7      176.76      184.59      4.07 o
   4   5   7      445.56      451.88      5.63 o
   5   5   7        8.20        6.97      1.65 o
   6   5   7       29.66       30.96      2.00 o
   7   5   7       40.88       38.69      2.51 o
   8   5   7       10.78        7.99      2.76 o
   0   6   7        5.44        4.12      1.46 o
   1   6   7      142.19      151.62      3.48 o
   2   6   7       44.47       48.27      2.08 o
   3   6   7      182.96      190.06      5.75 o
   4   6   7      757.41      734.91      9.14 o
   5   6   7       69.37       65.43      3.54 o
   6   6   7        9.38        9.16      2.31 o
   7   6   7      121.05      130.92      7.03 o
   0   7   7        1.33        2.70      1.73 o
   1   7   7      196.74      191.63      5.35 o
   2   7   7      245.60      249.53      4.60 o
   3   7   7     1211.81     1231.41     14.89 o
   4   7   7        3.84        2.85      1.48 o
   5   7   7       60.44       59.49      2.83 o
   6   7   7        5.85        2.58      3.28 o
   7   7   7      113.91      135.87     10.11 o
   0   8   7        5.37        5.43      2.96 o
   1   8   7       17.68       19.93      2.41 o
   2   8   7      120.27      123.57      4.63 o
   3   8   7       59.35       60.41      3.34 o
   4   8   7      510.96      473.21      8.23 o
   5   8   7       79.84       85.46      4.35 o
   6   8   7       72.26       84.81      5.19 o
   0   9   7      486.13      521.68     15.19 o
   1   9   7       63.10       60.21      4.38 o
   2   9   7       14.28       13.62      2.65 o
   3   9   7      120.68      118.26      5.22 o
   4   9   7      120.66      117.02      4.95 o
   5   9   7       31.66       32.73     10.15 o
   0  10   7       31.38       36.88      5.71 o
   1  10   7       77.57       86.20      6.02 o
   2  10   7       12.01       15.25      3.68 o
   3  10   7        3.82        2.78      2.86 o
   0   0   8      630.50      596.47      7.06 o
   1   0   8       19.22       24.67      0.82 o
   2   0   8      271.04      264.06      6.75 o
   3   0   8     2095.58     2215.50     29.59 o
   4   0   8     1513.30     1708.42     16.41 o
   5   0   8      359.42      396.02      6.13 o
   6   0   8      899.72      893.99     12.46 o
   7   0   8        3.21        3.70      2.26 o
   8   0   8        1.42       -0.92      3.00 o
   9   0   8       10.57        8.31      4.12 o
   0   1   8     1565.37     1535.08     11.43 o
   1   1   8      353.59      336.19      2.60 o
   2   1   8     1966.65     2094.93     14.07 o
   3   1   8      548.83      613.46      5.50 o
   4   1   8      131.75      121.68      2.20 o
   5   1   8      144.20      151.88      2.96 o
   6   1   8      598.75      587.27      7.40 o
   7   1   8      251.34      234.62      5.41 o
   8   1   8       93.14       93.58      4.37 o
   9   1   8        1.22        1.69      3.13 o
   0   2   8     1260.04     1184.08     12.82 o
   1   2   8        0.43        1.10      0.33 o
   2   2   8      880.21      916.48      6.41 o
   3   2   8      545.67      560.08      5.94 o
   4   2   8      216.07      245.79      4.24 o
   5   2   8      822.17      815.46      9.23 o
   6   2   8      382.36      387.13      5.78 o
   7   2   8       56.86       57.90      3.00 o
   8   2   8       89.30       82.65      4.21 o
   9   2   8        9.71        7.52      3.02 o
   0   3   8      314.63      281.58      4.80 o
   1   3   8      225.51      222.23      3.13 o
   2   3   8     1383.98     1387.78      9.09 o
   3   3   8       28.63       26.63      0.98 o
   4   3   8       47.50       45.88      1.30 o
   5   3   8     1052.84     1076.31     11.78 o
   6   3   8       70.06       62.06      3.12 o
   7   3   8       21.39       22.83      2.06 o
   8   3   8       95.66       94.55      4.13 o
   9   3   8       91.86      106.01      7.04 o
   0   4   8     1154.38     1136.39     15.46 o
   1   4   8      247.23      237.29      2.51 o
   2   4   8      651.47      705.99      6.35 o
   3   4   8       66.86       83.55      2.34 o
   4   4   8      373.81      369.99      4.38 o
   5   4   8      238.98      249.56      4.73 o
   6   4   8      101.23      102.00      2.99 o
   7   4   8       20.74       13.92      1.70 o
   8   4   8      128.19      146.04      5.59 o
   0   5   8       67.67       73.13      3.62 o
   1   5   8       14.76       19.43      0.95 o
   2   5   8     1501.93     1571.59     11.87 o
   3   5   8      744.37      777.84      8.06 o
   4   5   8      984.62      973.75     10.52 o
   5   5   8        6.41        1.87      1.44 o
   6   5   8      109.50      100.48      3.67 o
   7   5   8       22.58       17.60      2.97 o
   8   5   8      100.68      115.48      5.29 o
   0   6   8      187.23      186.35      4.60 o
   1   6   8       68.27       65.64      1.97 o
   2   6   8      456.15      462.77      5.34 o
   3   6   8      599.50      580.53      7.81 o
   4   6   8       94.38      104.62      3.09 o
   5   6   8       50.62       49.74      2.83 o
   6   6   8       78.37       77.48      4.30 o
   7   6   8       47.39       54.37      4.98 o
   0   7   8        1.64        1.18      1.73 o
   1   7   8      474.69      503.62      7.55 o
   2   7   8      164.09      167.35      3.93 o
   3   7   8     1933.10     1925.73     22.98 o
   4   7   8      562.32      550.94      8.06 o
   5   7   8        0.76        1.07      1.65 o
   6   7   8       29.64       24.54      4.30 o
   7   7   8       29.19       25.13      8.68 o
   0   8   8       62.66       63.87      5.11 o
   1   8   8      411.85      401.41      7.84 o
   2   8   8      475.08      472.40      7.97 o
   3   8   8        3.95        5.65      1.89 o
   4   8   8      130.57      119.88      4.23 o
   5   8   8       12.72       11.77      2.33 o
   6   8   8       15.37       13.27      3.38 o
   0   9   8        0.58        0.09      3.37 o
   1   9   8      168.57      168.83      6.10 o
   2   9   8      638.01      663.17     12.53 o
   3   9   8      228.59      206.96      6.62 o
   4   9   8       12.79        8.78      2.59 o
   0  10   8      221.94      226.09     10.99 o
   1  10   8      113.13      101.93      6.38 o
   2  10   8       26.51       25.69      5.15 o
   1   0   9      844.40      849.16      7.44 o
   2   0   9      265.27      276.92      3.74 o
   3   0   9      262.15      291.22      4.16 o
   4   0   9       46.31       52.46      2.71 o
   5   0   9        0.88       -0.94      0.94 o
   6   0   9        6.69        5.97      2.14 o
   7   0   9       72.77       62.02      4.60 o
   8   0   9       43.90       43.04      4.52 o
   9   0   9        0.00        1.47      3.43 o
   0   1   9      263.28      309.94      6.41 o
   1   1   9      265.73      265.25      2.32 o
   2   1   9     1123.33     1197.83     11.47 o
   3   1   9      670.47      737.13      5.73 o
   4   1   9       68.11       79.52      1.80 o
   5   1   9      199.09      204.65      3.06 o
   6   1   9      273.46      268.46      5.01 o
   7   1   9      454.13      417.61      7.49 o
   8   1   9       27.92       22.24      2.75 o
   9   1   9      235.38      255.21      8.37 o
   0   2   9      138.14      121.83      1.88 o
   1   2   9      339.74      387.77      3.47 o
   2   2   9      725.71      777.79      5.88 o
   3   2   9      204.95      231.75      2.54 o
   4   2   9      453.80      490.84      5.43 o
   5   2   9       64.21       61.44      3.33 o
   6   2   9       13.89       18.55      1.68 o
   7   2   9      289.41      279.76      5.93 o
   8   2   9        9.78        5.25      3.04 o
   9   2   9      183.94      192.57      6.78 o
   0   3   9     1671.39     1735.92     20.60 o
   1   3   9      132.79      154.63      1.76 o
   2   3   9       89.14       99.77      1.86 o
   3   3   9      500.37      516.19      5.15 o
   4   3   9      424.47      465.96      4.75 o
   5   3   9     2280.93     2259.85     20.02 o
   6   3   9      281.58      248.33      5.86 o
   7   3   9       52.77       49.98      2.68 o
   8   3   9       34.26       38.18      3.06 o
   9   3   9       45.35       49.03      4.65 o
   0   4   9      404.72      396.72      8.74 o
   1   4   9       22.68       20.90      0.90 o
   2   4   9      244.48      226.86      3.08 o
   3   4   9      331.28      333.20      5.09 o
   4   4   9      390.23      389.76      6.98 o
   5   4   9      279.11      253.57      4.28 o
   6   4   9       22.71       20.41      2.36 o
   7   4   9       93.62       93.41      3.21 o
   8   4   9      108.63      101.50      4.87 o
   0   5   9       17.99       14.48      1.82 o
   1   5   9        1.68        1.83      0.61 o
   2   5   9       39.90       43.67      1.40 o
   3   5   9      643.05      648.37      7.89 o
   4   5   9      140.72      127.07      4.35 o
   5   5   9      465.21      431.83      7.28 o
   6   5   9      118.59      110.18      4.60 o
   7   5   9       16.31       15.27      2.54 o
   8   5   9       10.25        5.41      2.51 o
   0   6   9       55.01       56.38      2.89 o
   1   6   9       38.13       44.21      1.74 o
   2   6   9      376.59      385.55      7.25 o
   3   6   9      632.01      640.18     10.95 o
   4   6   9      351.57      335.47      5.71 o
   5   6   9      116.08      111.31      4.06 o
   6   6   9      123.72      124.07      4.46 o
   7   6   9       46.13       50.88      4.88 o
   0   7   9        1.18       -0.48      1.53 o
   1   7   9       77.20       84.78      3.79 o
   2   7   9       62.54       63.87      2.93 o
   3   7   9      292.18      317.72      8.98 o
   4   7   9      545.31      496.94     11.57 o
   5   7   9       39.53       32.03      2.73 o
   6   7   9       12.25       14.98      2.99 o
   7   7   9       16.35       23.57      5.85 o
   0   8   9       42.06       40.26      4.86 o
   1   8   9        3.71        2.13      1.77 o
   2   8   9        9.65       11.57      2.07 o
   3   8   9      596.48      567.61     10.08 o
   4   8   9      108.52      108.16      5.44 o
   5   8   9       75.38       71.26      4.25 o
   6   8   9        5.83       -0.17      2.87 o
   0   9   9      238.61      258.60     12.45 o
   1   9   9      104.35      100.91      5.03 o
   2   9   9      283.33      272.49      7.94 o
   3   9   9       30.80       33.56      3.40 o
   4   9   9       21.03       15.76      2.83 o
   0  10   9      230.20      243.85     19.06 o
   1  10   9       53.88       54.50      5.19 o
   2  10   9        0.42        3.63      3.16 o
   0   0  10     1839.42     1924.07     21.44 o
   1   0  10     1472.95     1540.54     13.06 o
   2   0  10      228.40      229.54      4.85 o
   3   0  10      442.65      549.08      6.83 o
   4   0  10     2651.25     2758.55     28.34 o
   5   0  10      365.55      382.44      6.01 o
   6   0  10       54.80       53.03      3.51 o
   7   0  10        0.01        0.70      2.01 o
   8   0  10        0.24        2.24      2.60 o
   9   0  10       12.22        7.06      3.86 o
   0   1  10      258.14      220.64      3.65 o
   1   1  10      725.24      791.28      7.45 o
   2   1  10     1120.55     1173.10      9.40 o
   3   1  10      653.23      708.57      5.56 o
   4   1  10      122.84      121.45      2.20 o
   5   1  10        8.39        7.68      0.87 o
   6   1  10       74.71       74.33      2.70 o
   7   1  10      140.90      135.29      4.70 o
   8   1  10       43.25       45.04      3.33 o
   9   1  10       34.20       34.18      3.98 o
   0   2  10     4447.72     4540.24     34.04 o
   1   2  10       46.93       42.64      1.63 o
   2   2  10     1798.20     1886.61     11.79 o
   3   2  10      831.99      855.82      6.65 o
   4   2  10       51.67       54.34      1.50 o
   5   2  10      965.35      987.15      8.90 o
   6   2  10       36.42       32.99      2.00 o
   7   2  10       69.60       61.57      3.77 o
   8   2  10       74.61       69.70      3.88 o
   9   2  10       39.38       44.16      3.88 o
   0   3  10      961.11     1007.29     14.77 o
   1   3  10      401.45      433.36      3.90 o
   2   3  10      804.63      869.37      7.07 o
   3   3  10      350.41      382.75      4.20 o
   4   3  10      427.70      443.59      4.84 o
   5   3  10      165.46      160.48      8.29 o
   6   3  10      323.16      295.30      5.42 o
   7   3  10       23.08       22.25      2.07 o
   8   3  10      199.78      211.68      9.83 o
   9   3  10       24.13       21.10      3.64 o
   0   4  10      107.78      115.94      5.67 o
   1   4  10     1502.05     1584.73     10.58 o
   2   4  10      311.21      333.49      4.14 o
   3   4  10       27.70       23.99      1.24 o
   4   4  10      557.18      547.63      8.60 o
   5   4  10      198.25      210.74      4.54 o
   6   4  10       83.78       78.39      3.06 o
   7   4  10       36.07       32.94      2.30 o
   8   4  10       55.66       58.95      4.30 o
   0   5  10      363.34      358.74      5.79 o
   1   5  10      729.41      735.70      6.24 o
   2   5  10       39.91       48.43      1.52 o
   3   5  10      376.36      381.98      9.30 o
   4   5  10      114.57      118.92      4.11 o
   5   5  10      504.66      453.96      7.98 o
   6   5  10       53.36       58.93      3.29 o
   7   5  10      107.16      107.37      4.72 o
   8   5  10       11.71       11.71      2.84 o
   0   6  10      118.20      122.01      3.99 o
   1   6  10      376.09      384.03      5.37 o
   2   6  10      557.32      599.83      6.82 o
   3   6  10      691.39      670.99     13.56 o
   4   6  10      145.58      149.82      4.10 o
   5   6  10       19.50       26.33      2.16 o
   6   6  10       44.61       43.97      4.03 o
   7   6  10       42.44       40.45      4.54 o
   0   7  10        4.84        5.94      1.84 o
   1   7  10        0.45        0.45      1.35 o
   2   7  10      425.78      408.97      6.51 o
   3   7  10       40.53       47.02      2.86 o
   4   7  10      433.02      414.94      6.52 o
   5   7  10       59.24       53.26      3.53 o
   6   7  10       10.16       14.83      4.46 o
   0   8  10      324.12      321.70     15.96 o
   1   8  10       19.33       15.43      2.28 o
   2   8  10      344.83      341.03      6.76 o
   3   8  10      272.77      272.68      8.40 o
   4   8  10      265.99      249.05      6.05 o
   5   8  10       45.41       43.27      3.76 o
   6   8  10       38.78       37.69     10.01 o
   0   9  10       76.91       74.86      7.56 o
   1   9  10      282.26      303.15      8.64 o
   2   9  10      329.03      339.66      8.07 o
   3   9  10       56.25       53.89      3.97 o
   4   9  10       56.45       56.23      5.03 o
   0  10  10       12.88       10.14      4.93 o
   1  10  10      334.51      331.94     10.38 o
   2  10  10      248.20      253.37      9.15 o
   1   0  11     3041.17     3065.43     26.58 o
   2   0  11      204.12      214.61      3.53 o
   3   0  11       37.28       41.29      1.77 o
   4   0  11       12.26        7.71      1.29 o
   5   0  11      122.97      112.79      3.56 o
   6   0  11      640.99      650.38     13.11 o
   7   0  11        0.72        1.70      2.15 o
   8   0  11      118.60      118.35      6.47 o
   9   0  11        0.04       -1.19      3.41 o
   0   1  11     1333.23     1383.92     13.31 o
   1   1  11      149.56      152.60      2.34 o
   2   1  11     1677.64     1798.33     12.48 o
   3   1  11      340.37      406.94      4.12 o
   4   1  11      230.18      229.04      3.61 o
   5   1  11       35.73       36.83      1.46 o
   6   1  11       23.52       19.76      1.89 o
   7   1  11       34.93       29.92      2.49 o
   8   1  11       27.99       28.87      2.86 o
   9   1  11       32.23       28.44      4.19 o
   0   2  11     4032.95     4284.30     47.58 o
   1   2  11      304.56      319.29      4.68 o
   2   2  11      571.70      594.20      5.35 o
   3   2  11      278.57      305.50      3.69 o
   4   2  11      243.41      233.97      3.14 o
   5   2  11      708.83      744.44     12.16 o
   6   2  11        7.25        7.61      1.42 o
   7   2  11      148.35      145.70      4.44 o
   8   2  11       31.78       32.64      3.05 o
   9   2  11       46.90       46.31      3.86 o
   0   3  11      835.30      911.83     11.20 o
   1   3  11      916.81     1020.89      8.83 o
   2   3  11      171.95      177.82      3.78 o
   3   3  11      593.07      562.85      6.83 o
   4   3  11       36.62       36.28      1.38 o
   5   3  11      450.81      432.19      5.93 o
   6   3  11       27.70       17.65      1.88 o
   7   3  11        7.01        6.68      1.57 o
   8   3  11      134.29      140.28      5.76 o
   0   4  11      308.98      307.03      5.05 o
   1   4  11      556.07      581.84      9.17 o
   2   4  11      275.52      337.03      5.51 o
   3   4  11      349.35      346.42      4.17 o
   4   4  11      548.96      518.92      5.95 o
   5   4  11       75.09       78.91      2.54 o
   6   4  11      295.14      268.09      7.92 o
   7   4  11      103.28       94.63      3.36 o
   8   4  11      142.88      147.77      6.70 o
   0   5  11       95.30       92.10      3.68 o
   1   5  11      145.21      138.48      2.24 o
   2   5  11      815.39      822.09      6.93 o
   3   5  11      246.74      242.45      4.86 o
   4   5  11      713.70      685.20     10.03 o
   5   5  11      248.11      234.82      4.98 o
   6   5  11      102.43      106.60      3.86 o
   7   5  11       27.76       26.88      2.94 o
   8   5  11       73.33       66.19      4.83 o
   0   6  11       75.90       81.06      4.24 o
   1   6  11      168.40      173.18      3.26 o
   2   6  11      724.52      725.11      7.57 o
   3   6  11      757.27      728.16     12.78 o
   4   6  11       64.12       63.50      2.65 o
   5   6  11       83.33       77.58      3.22 o
   6   6  11        4.30        5.71      2.00 o
   7   6  11      193.02      193.32      9.53 o
   0   7  11       85.47       80.48      7.16 o
   1   7  11       30.96       31.60      2.27 o
   2   7  11       40.39       34.55      3.43 o
   3   7  11      103.59      111.60      4.09 o
   4   7  11        3.60        3.74      1.56 o
   5   7  11       43.82       41.39      3.60 o
   6   7  11       80.66       89.20      5.02 o
   0   8  11      512.64      490.79     12.62 o
   1   8  11       18.65       11.99      2.17 o
   2   8  11       26.44       23.40      2.67 o
   3   8  11       50.66       47.91      3.27 o
   4   8  11      113.34      107.58      6.66 o
   5   8  11      317.00      303.71      8.30 o
   0   9  11      381.82      358.02     12.73 o
   1   9  11      227.82      239.02      7.83 o
   2   9  11       73.37       81.29      4.49 o
   3   9  11        1.56        1.42      2.42 o
   4   9  11      207.03      194.87      6.72 o
   0  10  11       22.66       27.55      6.92 o
   1  10  11      323.65      342.91     14.93 o
   2  10  11       42.59       40.31      4.80 o
   0   0  12        1.63        1.05      0.73 o
   1   0  12     1106.17     1148.72     11.29 o
   2   0  12      144.41      143.50      5.00 o
   3   0  12      172.80      166.08      3.98 o
   4   0  12        0.01       -0.41      0.80 o
   5   0  12      183.65      227.89      4.59 o
   6   0  12      192.28      176.42      9.39 o
   7   0  12      124.37      122.49      6.00 o
   8   0  12      154.46      151.36      7.23 o
   9   0  12       45.36       46.27      5.70 o
   0   1  12      542.28      624.87      8.98 o
   1   1  12     1564.24     1554.43     10.75 o
   2   1  12     1719.46     1866.17     12.98 o
   3   1  12      191.64      216.82      2.78 o
   4   1  12      214.85      221.01      2.87 o
   5   1  12       16.15       17.98      1.18 o
   6   1  12      523.64      483.13      7.08 o
   7   1  12      263.11      246.69      5.77 o
   8   1  12      456.63      426.06      8.61 o
   9   1  12        7.70        5.44      2.54 o
   0   2  12       74.82       92.10      4.45 o
   1   2  12      268.93      281.45      4.08 o
   2   2  12      176.60      161.77      2.97 o
   3   2  12       84.44       69.57      1.59 o
   4   2  12       62.66       65.17      2.19 o
   5   2  12      123.74      121.38      3.78 o
   6   2  12      105.16      101.43      3.18 o
   7   2  12       38.46       32.71      2.80 o
   8   2  12      143.67      132.28      4.92 o
   9   2  12       36.95       35.93      3.55 o
   0   3  12      483.23      469.45      5.59 o
   1   3  12     2543.80     2681.85     18.08 o
   2   3  12       34.74       50.70      2.17 o
   3   3  12       11.02        9.21      0.81 o
   4   3  12      247.92      244.62      4.00 o
   5   3  12      206.02      183.36      4.11 o
   6   3  12      176.57      164.66      5.03 o
   7   3  12      191.06      170.02      4.48 o
   8   3  12      128.60      132.46      5.33 o
   0   4  12      628.88      717.32      7.88 o
   1   4  12      114.36      104.84      2.23 o
   2   4  12      163.50      170.05      2.98 o
   3   4  12      424.55      428.15      5.19 o
   4   4  12       85.41       76.82      2.55 o
   5   4  12       48.72       45.78      2.27 o
   6   4  12       87.16       72.59      3.58 o
   7   4  12       50.30       49.08      3.80 o
   8   4  12       86.60       90.87      5.78 o
   0   5  12      179.38      195.38      3.93 o
   1   5  12      124.02      129.51      2.37 o
   2   5  12      262.50      253.98      4.67 o
   3   5  12      101.34       96.63      4.12 o
   4   5  12      567.87      603.84     14.94 o
   5   5  12        0.31        0.11      1.27 o
   6   5  12        7.45        8.60      1.68 o
   7   5  12       86.89       95.06      4.48 o
   8   5  12       61.53       63.01      4.11 o
   0   6  12      104.86      103.32      3.90 o
   1   6  12       56.40       58.74      2.19 o
   2   6  12      171.51      177.09      3.61 o
   3   6  12      100.30       98.56      6.30 o
   4   6  12       67.99       76.27      4.11 o
   5   6  12        1.61        0.16      1.50 o
   6   6  12       39.02       41.95      3.17 o
   7   6  12       81.24       93.83      4.63 o
   0   7  12      406.89      419.38      9.81 o
   1   7  12      290.30      291.44      5.52 o
   2   7  12      316.23      304.92      5.35 o
   3   7  12      154.69      152.48      4.21 o
   4   7  12      158.63      161.46      6.08 o
   5   7  12       90.83       90.33      5.06 o
   6   7  12       28.88       25.85      3.36 o
   0   8  12      413.53      420.42     13.12 o
   1   8  12      143.49      140.32      4.68 o
   2   8  12      180.51      175.41      5.20 o
   3   8  12      232.46      234.84      6.08 o
   4   8  12      195.92      193.16      7.62 o
   5   8  12       45.02       57.16      4.69 o
   0   9  12      159.26      161.34      9.22 o
   1   9  12       96.91       89.69      5.45 o
   2   9  12      218.50      225.40      6.82 o
   3   9  12       45.50       32.25      3.55 o
   4   9  12       43.43       49.91      5.45 o
   0  10  12        0.42        5.17      4.74 o
   1  10  12       34.63       30.31      4.89 o
   1   0  13     3422.85     3726.20     32.18 o
   2   0  13      160.10      154.81      3.36 o
   3   0  13      501.46      493.86      8.69 o
   4   0  13        0.18        0.33      0.83 o
   5   0  13       92.07       84.37      2.96 o
   6   0  13       94.73      104.23      7.48 o
   7   0  13      239.00      216.12      7.73 o
   8   0  13      104.99      100.70      6.26 o
   9   0  13      273.87      302.77     11.88 o
   0   1  13       39.08       53.08      2.95 o
   1   1  13      739.32      837.16     10.03 o
   2   1  13     1007.38     1106.85     10.85 o
   3   1  13       77.54      100.40      1.96 o
   4   1  13       62.00       66.50      1.68 o
   5   1  13      338.08      336.28      4.79 o
   6   1  13      168.93      151.39      3.89 o
   7   1  13      378.47      336.72      6.78 o
   8   1  13      129.51      127.71      4.99 o
   9   1  13      131.68      130.65      5.71 o
   0   2  13     1251.04     1392.47     13.44 o
   1   2  13      739.96      788.86      6.93 o
   2   2  13     1207.20     1204.21      9.30 o
   3   2  13      116.30      135.77      2.26 o
   4   2  13       43.21       46.96      1.59 o
   5   2  13       65.41       63.20      2.73 o
   6   2  13        6.02        8.93      1.48 o
   7   2  13      422.01      384.51      7.25 o
   8   2  13       41.53       42.62      3.24 o
   9   2  13       54.92       55.79      4.79 o
   0   3  13       78.15       85.57      2.29 o
   1   3  13     1274.60     1279.77      9.77 o
   2   3  13        0.11        2.04      0.59 o
   3   3  13      209.22      216.25      4.50 o
   4   3  13      574.52      586.77      8.39 o
   5   3  13      106.35      102.53      2.96 o
   6   3  13      149.70      139.38      7.05 o
   7   3  13       35.94       33.45      2.35 o
   8   3  13       11.34        9.72      2.28 o
   0   4  13       54.41       48.27      1.95 o
   1   4  13      235.51      281.71      3.40 o
   2   4  13      268.66      276.33      3.63 o
   3   4  13       14.25       15.35      1.20 o
   4   4  13      197.63      190.02      5.87 o
   5   4  13       25.45       28.42      1.97 o
   6   4  13      203.89      194.36      4.86 o
   7   4  13       38.14       42.54      2.89 o
   8   4  13       43.73       49.28      3.82 o
   0   5  13      365.33      385.57      5.54 o
   1   5  13       39.83       47.89      1.53 o
   2   5  13      219.12      245.21      3.62 o
   3   5  13       74.47       71.57      2.73 o
   4   5  13      505.24      486.31      9.69 o
   5   5  13      204.21      195.35      4.59 o
   6   5  13      185.02      172.62      4.70 o
   7   5  13      178.08      166.36      5.72 o
   0   6  13       26.60       26.87      2.77 o
   1   6  13      598.17      602.94      6.35 o
   2   6  13        2.99        2.37      1.01 o
   3   6  13       16.50       12.55      1.96 o
   4   6  13      269.08      267.59      7.35 o
   5   6  13      101.38      108.53      4.01 o
   6   6  13      328.66      336.21      7.79 o
   7   6  13      223.44      221.85      6.84 o
   0   7  13       32.43       36.24      3.22 o
   1   7  13      720.29      718.90      9.88 o
   2   7  13      472.56      465.91      8.37 o
   3   7  13      275.36      270.22      9.61 o
   4   7  13        5.69        4.65      1.74 o
   5   7  13       26.62       23.06      3.34 o
   6   7  13        0.87        2.05      2.70 o
   0   8  13       74.17       72.76      6.33 o
   1   8  13       42.68       37.31      3.00 o
   2   8  13       53.94       52.40      4.46 o
   3   8  13      220.57      225.74      6.03 o
   4   8  13       31.95       35.46      3.22 o
   5   8  13        4.76        4.67      2.65 o
   0   9  13       14.82       16.46      4.57 o
   1   9  13      213.94      214.05      8.36 o
   2   9  13      139.54      127.86      5.91 o
   3   9  13       27.78       22.70      3.26 o
   4   9  13      102.49      104.20      5.95 o
   0  10  13       83.82       91.51      9.24 o
   1  10  13       30.72       31.77      4.56 o
   0   0  14      428.00      478.57      8.67 o
   1   0  14     1326.88     1408.10     14.17 o
   2   0  14      177.44      211.17      4.14 o
   3   0  14      620.21      625.78      8.71 o
   4   0  14       22.91       18.69      1.58 o
   5   0  14       61.76       63.97      2.72 o
   6   0  14      381.55      352.06      8.56 o
   7   0  14       14.92       12.39      2.89 o
   8   0  14       88.21       74.73      7.86 o
   9   0  14      124.21      129.85      9.30 o
   0   1  14     3321.52     3500.91     32.88 o
   1   1  14      214.35      201.95      2.52 o
   2   1  14       63.20       60.06      2.40 o
   3   1  14      428.66      470.02      4.71 o
   4   1  14       68.89       71.56      1.90 o
   5   1  14        3.85        5.38      1.01 o
   6   1  14       90.79       70.60      2.90 o
   7   1  14       38.15       39.24      2.79 o
   8   1  14       33.95       29.46      2.98 o
   9   1  14       21.21       25.43      3.25 o
   0   2  14      470.33      660.43      7.53 o
   1   2  14      122.94      135.57      2.70 o
   2   2  14      246.38      214.42      3.47 o
   3   2  14      118.39      126.50      2.19 o
   4   2  14      104.14      106.16      2.33 o
   5   2  14      178.35      200.29      3.74 o
   6   2  14      193.20      198.40      5.19 o
   7   2  14       19.89       21.07      2.50 o
   8   2  14       28.85       30.81      3.09 o
   0   3  14       19.08       21.28      1.40 o
   1   3  14      287.14      310.02      3.60 o
   2   3  14      929.58     1073.90      8.41 o
   3   3  14      190.47      183.31      2.97 o
   4   3  14      469.00      438.89      5.84 o
   5   3  14      227.71      204.45      4.14 o
   6   3  14       33.69       30.57      3.04 o
   7   3  14       24.27       25.41      2.34 o
   8   3  14       36.44       39.33      3.23 o
   0   4  14      536.51      530.08      9.84 o
   1   4  14      156.28      152.77      2.55 o
   2   4  14      476.93      452.58      4.78 o
   3   4  14      129.70      118.83      3.61 o
   4   4  14       32.68       33.30      2.05 o
   5   4  14      337.74      330.17      6.82 o
   6   4  14      209.01      205.47      5.44 o
   7   4  14       12.33       13.11      2.38 o
   8   4  14        9.24       14.31      2.87 o
   0   5  14     2002.95     1984.72     19.58 o
   1   5  14      372.72      405.70      4.51 o
   2   5  14      196.97      200.94      3.28 o
   3   5  14      804.37      823.27     14.53 o
   4   5  14      225.34      233.24      6.77 o
   5   5  14       73.39       75.95      3.08 o
   6   5  14       62.59       62.19      3.16 o
   7   5  14        2.46        2.98      2.19 o
   0   6  14        0.80        2.40      1.54 o
   1   6  14      791.08      811.60      9.37 o
   2   6  14       72.71       77.80      2.44 o
   3   6  14      172.60      182.10      4.42 o
   4   6  14      104.03      111.12      3.83 o
   5   6  14       66.83       72.05      3.30 o
   6   6  14       89.09       87.70      4.33 o
   7   6  14       25.75       30.70      3.61 o
   0   7  14      630.95      662.97     15.12 o
   1   7  14       67.09       67.78      3.22 o
   2   7  14      117.90      120.37      4.16 o
   3   7  14      304.83      294.03     10.49 o
   4   7  14      262.99      271.04      6.89 o
   5   7  14       17.06       20.78      3.34 o
   6   7  14        5.11        8.14      3.06 o
   0   8  14      639.68      651.33     21.48 o
   1   8  14      158.01      159.21      5.65 o
   2   8  14      289.82      301.67      6.44 o
   3   8  14      191.95      198.83      6.21 o
   4   8  14       41.88       47.46      3.64 o
   5   8  14       11.38        6.39      2.80 o
   0   9  14      132.22      114.21      9.30 o
   1   9  14      414.06      419.73     10.49 o
   2   9  14       87.88       97.84      7.44 o
   3   9  14       12.09       16.50      3.15 o
   4   9  14        0.96       10.83     11.86 o
   0  10  14      227.61      228.31     19.38 o
   1   0  15      687.97      669.85      8.02 o
   2   0  15     1781.45     1843.08     19.95 o
   3   0  15      330.06      309.35      5.70 o
   4   0  15      110.07      116.74      4.03 o
   5   0  15      435.31      470.69     17.24 o
   6   0  15      372.05      319.87      8.82 o
   7   0  15        8.82       13.93      3.02 o
   8   0  15       41.94       37.45      4.39 o
   9   0  15        0.04        4.48      3.84 o
   0   1  15      259.90      365.48      6.30 o
   1   1  15      766.46      830.87      6.90 o
   2   1  15       66.60       88.15      3.88 o
   3   1  15      152.06      136.89      2.75 o
   4   1  15      219.39      220.14      3.90 o
   5   1  15      551.36      500.03      5.87 o
   6   1  15      110.29      109.21      3.49 o
   7   1  15       28.53       30.21      2.61 o
   8   1  15       96.95       92.02      5.58 o
   0   2  15     2623.29     2863.25     25.58 o
   1   2  15      287.50      257.27      3.69 o
   2   2  15      197.28      221.88      3.48 o
   3   2  15      317.72      310.61      3.63 o
   4   2  15      267.02      260.68      4.34 o
   5   2  15      407.28      367.02      5.51 o
   6   2  15       95.87       90.13      3.20 o
   7   2  15        7.56        6.66      1.85 o
   8   2  15       87.23       95.32      4.42 o
   0   3  15       31.15       28.91      1.66 o
   1   3  15      826.74      853.98     10.62 o
   2   3  15      155.46      164.61      3.91 o
   3   3  15      573.61      579.06      7.96 o
   4   3  15      293.68      292.59      5.99 o
   5   3  15       99.58       94.89      3.26 o
   6   3  15       94.79       89.85      3.57 o
   7   3  15       68.86       73.05      3.39 o
   8   3  15       49.44       52.05      3.66 o
   0   4  15       58.46       63.63      2.43 o
   1   4  15      163.59      168.61      3.43 o
   2   4  15      713.91      684.46      6.43 o
   3   4  15      708.61      736.97      9.20 o
   4   4  15       15.83       14.39      1.59 o
   5   4  15      108.19      115.54      3.60 o
   6   4  15       27.49       29.33      2.33 o
   7   4  15      191.62      191.30      5.89 o
   8   4  15        8.97        9.67      2.62 o
   0   5  15      154.16      159.37      8.58 o
   1   5  15       86.30       91.72      2.23 o
   2   5  15      136.10      122.86      3.70 o
   3   5  15      313.57      297.35     12.25 o
   4   5  15      258.30      260.10      6.06 o
   5   5  15       60.89       62.26      5.20 o
   6   5  15       13.88       12.63      2.01 o
   7   5  15       46.28       59.01      3.94 o
   0   6  15        9.91        8.66      1.86 o
   1   6  15      588.12      589.96      6.50 o
   2   6  15      173.45      167.46      4.22 o
   3   6  15      273.50      271.73      5.51 o
   4   6  15      150.11      151.49      4.89 o
   5   6  15       77.60       68.21      3.78 o
   6   6  15      160.01      176.31      5.90 o
   7   6  15       26.40       27.23      3.37 o
   0   7  15        2.67        7.28      2.20 o
   1   7  15       18.80       19.26      2.18 o
   2   7  15       21.17       24.03      2.04 o
   3   7  15      219.81      240.23      8.43 o
   4   7  15      295.71      315.69      6.82 o
   5   7  15      112.73      117.73      6.04 o
   6   7  15      643.63      676.58     14.66 o
   0   8  15      166.42      163.26      8.73 o
   1   8  15      325.81      332.54      8.45 o
   2   8  15       74.36       79.14      3.70 o
   3   8  15       27.82       34.70      3.26 o
   4   8  15       43.49       48.78      3.76 o
   5   8  15      148.82      151.65      6.58 o
   0   9  15      147.68      133.62      9.81 o
   1   9  15       85.32       86.11      5.45 o
   2   9  15       28.03       23.98      5.00 o
   3   9  15       27.61       27.41      3.87 o
   0   0  16      225.79      223.11      5.91 o
   1   0  16     3679.22     4066.62     36.77 o
   2   0  16       78.62       92.72      4.22 o
   3   0  16       14.27       17.89      1.61 o
   4   0  16       46.39       40.39      2.43 o
   5   0  16      176.11      168.28      5.66 o
   6   0  16       20.59       16.90      7.31 o
   7   0  16       39.03       30.14      4.21 o
   8   0  16      162.52      152.07      8.38 o
   0   1  16       61.36       72.23      2.80 o
   1   1  16      814.87      808.58      8.24 o
   2   1  16       89.75       83.76      1.98 o
   3   1  16       87.36      104.51      2.22 o
   4   1  16      672.48      620.94      6.19 o
   5   1  16      418.85      381.74      8.70 o
   6   1  16      373.08      347.38      7.23 o
   7   1  16      165.66      145.46      5.17 o
   8   1  16       88.54       81.00      4.28 o
   0   2  16      517.43      600.54     10.37 o
   1   2  16      232.01      238.95      3.16 o
   2   2  16      657.90      656.14      6.24 o
   3   2  16      380.14      370.17      6.01 o
   4   2  16      505.78      483.07      9.51 o
   5   2  16       87.23       61.93      3.14 o
   6   2  16      166.08      161.24      6.12 o
   7   2  16      100.36       85.15      3.76 o
   8   2  16      101.80      114.21      4.82 o
   0   3  16      916.45      934.02     10.68 o
   1   3  16      206.86      222.36      3.66 o
   2   3  16        0.01       -0.58      0.58 o
   3   3  16      583.62      592.48      6.01 o
   4   3  16     1895.77     1817.92     15.99 o
   5   3  16      146.82      123.13      3.70 o
   6   3  16      156.96      142.53      5.35 o
   7   3  16      199.02      168.95      4.88 o
   8   3  16       30.49       28.30      2.86 o
   0   4  16      365.84      384.80      6.07 o
   1   4  16      127.05      133.88      2.49 o
   2   4  16      531.00      541.94      6.42 o
   3   4  16       29.82       32.12      3.12 o
   4   4  16      273.29      248.10      5.06 o
   5   4  16      221.87      230.44      5.07 o
   6   4  16       14.58       16.94      2.05 o
   7   4  16      318.92      322.06      6.86 o
   8   4  16       38.38       43.46      3.88 o
   0   5  16      713.24      759.45     10.90 o
   1   5  16       55.50       58.98      2.00 o
   2   5  16      772.16      782.68      8.50 o
   3   5  16      616.36      613.54     16.53 o
   4   5  16       39.46       31.38      2.65 o
   5   5  16      385.71      399.47      7.22 o
   6   5  16       80.78       81.72      5.25 o
   7   5  16      160.72      178.27      6.33 o
   0   6  16        0.82        2.68      2.40 o
   1   6  16      499.16      490.25      6.00 o
   2   6  16      103.84       91.62      3.01 o
   3   6  16      109.66      114.89      3.64 o
   4   6  16      633.20      681.17      9.88 o
   5   6  16      169.34      180.36      5.18 o
   6   6  16       87.41       80.15      4.36 o
   7   6  16       22.49       22.88      3.31 o
   0   7  16      240.00      226.45      9.44 o
   1   7  16      529.70      534.15      8.43 o
   2   7  16       34.55       35.14      2.62 o
   3   7  16      224.37      226.64      6.58 o
   4   7  16      196.08      197.12      5.16 o
   5   7  16       22.56       23.68      3.69 o
   6   7  16       83.34       91.53      5.72 o
   0   8  16       13.99        8.25      3.65 o
   1   8  16      157.47      161.28      6.29 o
   2   8  16      224.24      220.48      6.35 o
   3   8  16      170.41      176.26      6.09 o
   4   8  16       80.22       81.94      4.55 o
   5   8  16      242.04      274.20      9.43 o
   0   9  16       88.87       84.62     10.61 o
   1   9  16       52.43       56.94      5.65 o
   2   9  16       86.26       95.20      5.90 o
   3   9  16      173.85      168.56      7.33 o
   1   0  17     1159.09     1412.43     15.24 o
   2   0  17       51.32       66.05      2.60 o
   3   0  17      339.62      325.05      5.94 o
   4   0  17        1.32       -0.43      0.99 o
   5   0  17      316.28      336.75      9.89 o
   6   0  17      291.46      285.69      8.39 o
   7   0  17       83.51       97.20      5.71 o
   8   0  17      212.81      208.06      9.57 o
   0   1  17     1063.59     1073.84     13.25 o
   1   1  17      546.56      580.13      5.89 o
   2   1  17      104.16      109.89      2.37 o
   3   1  17      117.56      116.34      2.67 o
   4   1  17      230.23      229.47      4.53 o
   5   1  17      113.23      122.03      4.27 o
   6   1  17      335.94      302.01      5.95 o
   7   1  17       23.71       21.21      2.44 o
   8   1  17      191.74      178.06      5.94 o
   0   2  17      173.87      208.29      3.69 o
   1   2  17      830.96      845.23      7.30 o
   2   2  17      662.65      737.18      6.89 o
   3   2  17      596.00      584.86      6.49 o
   4   2  17      181.01      179.32      6.40 o
   5   2  17       70.76       57.85      2.50 o
   6   2  17      203.44      188.12      4.94 o
   7   2  17       17.10       17.90      2.99 o
   8   2  17      191.04      204.22      6.37 o
   0   3  17       63.49       50.24      3.03 o
   1   3  17      115.69      114.35      2.36 o
   2   3  17       28.77       31.68      1.69 o
   3   3  17      285.38      274.44      4.72 o
   4   3  17       52.08       54.94      3.67 o
   5   3  17        7.09        6.93      1.69 o
   6   3  17      111.58      121.57      4.22 o
   7   3  17      120.82      127.47      4.39 o
   8   3  17       64.52       64.77      3.84 o
   0   4  17      511.09      528.07      7.55 o
   1   4  17      240.30      219.73      3.26 o
   2   4  17     1037.62     1022.91      9.00 o
   3   4  17     2224.10     2176.97     19.61 o
   4   4  17      644.10      671.26     13.27 o
   5   4  17      157.33      144.51      4.23 o
   6   4  17        4.62        4.78      1.67 o
   7   4  17      133.84      129.44      7.59 o
   8   4  17       39.29       39.96     13.41 o
   0   5  17       13.61       13.60      1.86 o
   1   5  17      347.55      346.49      5.72 o
   2   5  17      374.49      351.89      5.03 o
   3   5  17      706.94      709.75      9.26 o
   4   5  17       45.38       44.15      2.63 o
   5   5  17      139.78      149.94      4.80 o
   6   5  17       96.77      102.87      4.10 o
   7   5  17      155.67      147.19      7.71 o
   0   6  17       20.97       21.66      2.49 o
   1   6  17       71.01       71.89      2.76 o
   2   6  17      308.97      298.01      7.06 o
   3   6  17      192.65      193.78      4.37 o
   4   6  17       53.60       53.27      3.03 o
   5   6  17      402.77      412.96      8.91 o
   6   6  17      127.69      135.04      5.46 o
   0   7  17      236.63      231.71     11.96 o
   1   7  17      135.24      145.55      4.85 o
   2   7  17       66.43       68.54      3.16 o
   3   7  17      232.60      237.10      6.24 o
   4   7  17       76.96       80.03      3.61 o
   5   7  17       91.23       91.76      5.60 o
   6   7  17       15.42        7.19      3.34 o
   0   8  17        1.21        0.78      3.40 o
   1   8  17       43.66       38.43      3.73 o
   2   8  17       88.27       90.76      4.51 o
   3   8  17       36.71       38.38      3.71 o
   4   8  17       15.44       12.74      2.88 o
   0   9  17        0.07       -1.97      4.03 o
   1   9  17       65.94       65.86      6.60 o
   2   9  17      189.39      175.47      7.79 o
   3   9  17       11.55        8.22      3.36 o
   0   0  18      476.94      405.11      9.07 o
   1   0  18      141.32      122.93      3.12 o
   2   0  18       90.83       94.25      4.50 o
   3   0  18        1.02        0.61      1.05 o
   4   0  18       45.31       47.55      2.43 o
   5   0  18       62.63       53.13      3.27 o
   6   0  18       12.69       12.65      2.55 o
   7   0  18       63.35       71.85      5.17 o
   8   0  18        4.96        3.70      3.12 o
   0   1  18      162.99      170.53      9.21 o
   1   1  18      148.17      137.86      2.29 o
   2   1  18      240.59      212.57      3.49 o
   3   1  18      658.89      641.86      6.45 o
   4   1  18      761.94      749.92      7.44 o
   5   1  18     1707.23     1640.21     15.69 o
   6   1  18       94.49       74.48      3.27 o
   7   1  18        7.53        4.54      1.99 o
   8   1  18       78.75       83.31      4.47 o
   0   2  18      752.42      722.29      8.59 o
   1   2  18      255.19      281.82      5.57 o
   2   2  18     1535.40     1597.09     12.64 o
   3   2  18       49.56       50.69      2.29 o
   4   2  18      803.88      806.25      8.13 o
   5   2  18       32.80       27.80      2.29 o
   6   2  18      367.41      362.94      6.70 o
   7   2  18       20.32       22.74      2.49 o
   8   2  18      160.04      184.25      5.96 o
   0   3  18       42.13       32.57      2.16 o
   1   3  18       52.74       57.55      1.86 o
   2   3  18      121.47      118.85      2.43 o
   3   3  18      448.01      411.15      5.06 o
   4   3  18     1216.03     1141.26     12.29 o
   5   3  18      444.62      439.90      7.47 o
   6   3  18       98.49      100.94      3.99 o
   7   3  18       92.47       90.56      4.09 o
   8   3  18       15.98       13.27      2.49 o
   0   4  18      320.10      336.38      7.97 o
   1   4  18      199.47      219.68      3.32 o
   2   4  18      217.68      208.41      3.21 o
   3   4  18      427.59      416.75      9.04 o
   4   4  18       37.96       34.14      2.31 o
   5   4  18      291.73      269.54      5.79 o
   6   4  18       29.37       25.89      2.42 o
   7   4  18      246.11      267.92      7.28 o
   0   5  18      126.31      132.84      4.56 o
   1   5  18       89.63       82.32      2.43 o
   2   5  18      646.44      663.22      7.47 o
   3   5  18      396.49      383.73      6.37 o
   4   5  18      196.25      196.07      6.23 o
   5   5  18      379.93      384.11      7.30 o
   6   5  18      222.18      235.97      6.09 o
   7   5  18        3.09        4.99      2.56 o
   0   6  18      133.73      126.63      5.09 o
   1   6  18       56.85       55.45      2.51 o
   2   6  18      387.78      376.12      7.58 o
   3   6  18        5.96        7.11      2.11 o
   4   6  18      409.00      414.53      7.50 o
   5   6  18      209.32      232.79      5.93 o
   6   6  18       64.65       69.60      4.25 o
   0   7  18      675.57      695.17     14.12 o
   1   7  18      306.82      308.55      7.27 o
   2   7  18      182.51      175.50      4.67 o
   3   7  18      114.63      123.93      4.32 o
   4   7  18       34.25       34.28      2.82 o
   5   7  18       15.35       13.42      3.00 o
   0   8  18       24.97       12.48      4.46 o
   1   8  18       52.11       39.14      3.84 o
   2   8  18       37.74       36.93      3.37 o
   3   8  18       92.61       84.72      4.91 o
   4   8  18       66.95       71.95      4.55 o
   0   9  18        0.04       -0.32      4.07 o
   1   9  18       81.36       77.52      6.06 o
   2   9  18      315.49      311.57     10.83 o
   1   0  19      245.97      240.79      4.75 o
   2   0  19      307.66      289.51      5.49 o
   3   0  19       15.01       10.70      1.59 o
   4   0  19      119.57       97.97      4.10 o
   5   0  19       77.47       98.98      4.04 o
   6   0  19        0.01       -0.71      1.79 o
   7   0  19       24.87       21.98      3.69 o
   8   0  19        9.19        5.67      3.42 o
   0   1  19      411.11      371.90      9.92 o
   1   1  19       89.61       91.41      2.02 o
   2   1  19      501.46      533.64      6.27 o
   3   1  19       57.36       56.47      1.90 o
   4   1  19      928.24      928.92      9.91 o
   5   1  19     1729.29     1656.66     18.40 o
   6   1  19      350.59      328.01      6.33 o
   7   1  19       38.39       35.28      2.97 o
   8   1  19       18.17       16.73      2.88 o
   0   2  19      311.66      342.62      5.32 o
   1   2  19      554.47      589.66      5.82 o
   2   2  19      728.01      736.24     10.99 o
   3   2  19      553.95      527.97      5.93 o
   4   2  19       95.13       93.51      2.83 o
   5   2  19       15.90       14.04      1.68 o
   6   2  19      125.39      115.78      5.07 o
   7   2  19       17.48       10.28      2.12 o
   8   2  19      209.98      225.44      6.60 o
   0   3  19       15.83       12.71      1.65 o
   1   3  19       79.02       82.62      2.79 o
   2   3  19       61.13       59.52      1.91 o
   3   3  19      846.61      889.06      8.57 o
   4   3  19      122.28      139.32      4.38 o
   5   3  19      159.96      146.74      4.35 o
   6   3  19      149.39      151.23      4.78 o
   7   3  19       25.44       25.06      2.56 o
   8   3  19       21.75       22.46      2.90 o
   0   4  19      299.12      277.80      8.33 o
   1   4  19      251.64      284.72      3.91 o
   2   4  19      498.65      499.65      5.81 o
   3   4  19      129.55      135.95      4.32 o
   4   4  19      360.86      351.06      6.41 o
   5   4  19      122.67      131.03      4.21 o
   6   4  19        3.02        3.97      1.72 o
   7   4  19       25.68       25.07      2.85 o
   0   5  19      252.66      228.35      5.49 o
   1   5  19       26.27       25.16      1.84 o
   2   5  19      110.64      110.81      3.09 o
   3   5  19       24.29       25.92      2.07 o
   4   5  19      170.79      160.55      4.58 o
   5   5  19       29.73       34.09      3.01 o
   6   5  19       79.24       85.15      5.53 o
   7   5  19       11.65        8.41      2.78 o
   0   6  19      466.62      469.13      9.68 o
   1   6  19      100.91      101.87      2.97 o
   2   6  19       37.94       41.88      2.50 o
   3   6  19       32.26       29.63      2.41 o
   4   6  19       13.20       14.16      2.15 o
   5   6  19       57.26       64.67      3.54 o
   6   6  19       82.58       93.17      4.94 o
   0   7  19        6.91        7.62      2.67 o
   1   7  19      106.05      112.62      4.57 o
   2   7  19      190.59      190.49      5.19 o
   3   7  19       72.11       76.64      3.66 o
   4   7  19        8.46        8.67      2.21 o
   5   7  19       13.79       11.53      3.58 o
   0   8  19       54.10       56.68      7.85 o
   1   8  19      245.77      255.24      8.23 o
   2   8  19       53.06       54.71      4.21 o
   3   8  19       78.51       80.67      4.92 o
   4   8  19      171.10      188.91      7.39 o
   0   9  19        8.18       12.49      5.15 o
   1   9  19        9.77       12.52      3.61 o
   2   9  19      212.93      214.65      8.79 o
   0   0  20      177.85      194.67      6.14 o
   1   0  20      348.40      376.00      6.39 o
   2   0  20     2957.75     2854.25     30.12 o
   3   0  20      627.14      637.62      9.98 o
   4   0  20       34.06       34.55      2.55 o
   5   0  20      848.37      771.03     12.05 o
   6   0  20        0.00        2.74      2.00 o
   7   0  20        1.79        1.22      2.64 o
   8   0  20       23.55       19.08      4.45 o
   0   1  20      125.74      140.28      5.59 o
   1   1  20      161.72      146.53      3.01 o
   2   1  20       41.45       53.44      2.30 o
   3   1  20      383.90      381.81      4.77 o
   4   1  20      140.80      153.50      5.62 o
   5   1  20       94.24      120.31      4.18 o
   6   1  20      511.72      503.25      8.56 o
   7   1  20       45.06       44.66      3.28 o
   8   1  20       30.58       41.86      3.76 o
   0   2  20      186.65      148.93      3.45 o
   1   2  20      394.93      410.94      4.77 o
   2   2  20      492.27      488.23      5.86 o
   3   2  20     1537.54     1512.06     12.93 o
   4   2  20       22.45       29.58      2.17 o
   5   2  20       20.32       17.12      1.99 o
   6   2  20       16.60       19.60      2.27 o
   7   2  20        4.10        4.14      1.89 o
   8   2  20       15.42       20.49      2.95 o
   0   3  20       84.38       70.44      2.71 o
   1   3  20      267.21      243.22      3.81 o
   2   3  20      414.29      390.60      4.79 o
   3   3  20     1349.97     1349.25     12.67 o
   4   3  20       73.23       73.54      2.87 o
   5   3  20      357.12      356.12      6.80 o
   6   3  20      404.03      386.05      7.68 o
   7   3  20      157.34      149.58      4.95 o
   0   4  20       30.33       30.16      2.48 o
   1   4  20        0.51        1.03      0.86 o
   2   4  20      239.03      236.54      4.22 o
   3   4  20       99.91      104.01      3.79 o
   4   4  20      509.01      476.90      7.74 o
   5   4  20      174.49      187.87      5.38 o
   6   4  20       12.86       13.50      2.88 o
   7   4  20       19.44       17.01      2.71 o
   0   5  20       22.38       14.85      1.96 o
   1   5  20      250.50      242.78      4.10 o
   2   5  20       80.05       75.72      2.72 o
   3   5  20       96.86       92.23      3.42 o
   4   5  20       72.49       74.67      3.39 o
   5   5  20       51.80       53.56      3.14 o
   6   5  20      117.09      124.17      5.23 o
   7   5  20       90.08      104.12      5.60 o
   0   6  20       48.09       49.69      4.27 o
   1   6  20        1.72        1.95      1.22 o
   2   6  20      179.02      182.91      4.53 o
   3   6  20      141.40      141.59      4.14 o
   4   6  20      500.35      501.00     11.29 o
   5   6  20      114.17      119.97      4.78 o
   6   6  20        9.90       10.01      2.75 o
   0   7  20        0.07        1.77      2.52 o
   1   7  20       78.70       73.91      3.78 o
   2   7  20       85.69       91.01      4.41 o
   3   7  20       29.77       32.13      2.93 o
   4   7  20       60.83       52.30      3.55 o
   5   7  20       27.54       28.26      3.96 o
   0   8  20        2.60       -0.14      3.67 o
   1   8  20       14.55       12.93      3.10 o
   2   8  20       19.93       16.82      3.12 o
   3   8  20       33.47       28.86      3.53 o
   4   8  20        0.60        2.96      2.69 o
   0   9  20       81.66       78.29      8.57 o
   1   9  20       36.64       39.14      4.83 o
   1   0  21     4064.59     4072.92     40.96 o
   2   0  21       91.26       77.36      3.81 o
   3   0  21     1140.51     1080.04     14.72 o
   4   0  21       48.39       49.02      3.17 o
   5   0  21     1693.06     1634.31     28.48 o
   6   0  21       23.12       12.68      2.66 o
   7   0  21       40.08       35.81      4.59 o
   8   0  21       36.28       33.01      5.09 o
   0   1  21       47.54       46.19      2.68 o
   1   1  21      252.09      236.24      3.34 o
   2   1  21        4.19        6.38      0.99 o
   3   1  21       89.38       86.18      2.93 o
   4   1  21     1017.06      997.68     10.36 o
   5   1  21      179.16      198.69      5.28 o
   6   1  21      125.62      117.15      5.28 o
   7   1  21       73.12       77.82      4.12 o
   8   1  21       59.98       59.34      4.25 o
   0   2  21      648.35      731.03     10.50 o
   1   2  21      157.45      161.61      2.98 o
   2   2  21      384.88      373.65      4.81 o
   3   2  21      643.22      620.26      7.33 o
   4   2  21     2221.25     2058.02     19.00 o
   5   2  21        9.75        8.27      1.77 o
   6   2  21       69.64       66.52      3.76 o
   7   2  21      133.21      159.16      5.46 o
   8   2  21       17.37       21.78      2.88 o
   0   3  21        5.25        8.01      1.31 o
   1   3  21       98.87       98.40      2.78 o
   2   3  21     1026.55     1003.75     10.12 o
   3   3  21       52.54       53.35      3.69 o
   4   3  21      294.33      263.08      4.96 o
   5   3  21      119.65      126.14      4.91 o
   6   3  21       49.23       57.91      4.25 o
   7   3  21      282.65      305.43      9.49 o
   0   4  21       12.52       10.79      1.61 o
   1   4  21       51.26       48.32      2.06 o
   2   4  21       25.86       24.93      1.91 o
   3   4  21     1082.71     1076.65     11.76 o
   4   4  21      396.08      400.71      7.11 o
   5   4  21       16.03       19.21      2.24 o
   6   4  21       49.74       46.84      3.31 o
   7   4  21      157.49      164.34      5.79 o
   0   5  21      571.73      533.02     10.09 o
   1   5  21      262.80      241.49      4.16 o
   2   5  21       27.91       22.81      1.78 o
   3   5  21       95.08       86.42      3.37 o
   4   5  21      208.14      210.86      5.29 o
   5   5  21       11.15        9.62      2.06 o
   6   5  21       37.32       39.96      3.15 o
   0   6  21      102.84       95.00      6.32 o
   1   6  21        4.59        4.81      1.34 o
   2   6  21       39.39       41.76      2.57 o
   3   6  21      388.42      393.70      6.91 o
   4   6  21       20.59       25.26      3.63 o
   5   6  21       86.12       98.27      4.48 o
   6   6  21      198.25      206.88      6.97 o
   0   7  21       51.14       43.81      5.97 o
   1   7  21        9.08        5.70      1.96 o
   2   7  21       99.10      104.61      4.05 o
   3   7  21       86.87       96.90      5.32 o
   4   7  21        0.28        0.66      2.10 o
   5   7  21       22.47       17.31      3.03 o
   0   8  21      164.19      168.16     10.74 o
   1   8  21        5.19        4.01      2.75 o
   2   8  21      143.55      140.77      6.84 o
   3   8  21       19.80       17.58      3.24 o
   0   9  21        0.93        4.22      4.76 o
   0   0  22        9.24        6.16      1.88 o
   1   0  22       14.93        0.52      2.84 o
   2   0  22       17.45       18.82      2.65 o
   3   0  22      395.03      405.27      8.03 o
   4   0  22      468.38      471.16     10.95 o
   5   0  22     1554.26     1560.20     23.09 o
   6   0  22       13.15        9.69      2.69 o
   7   0  22       26.73       28.35      4.47 o
   8   0  22        2.83       -0.41      3.24 o
   0   1  22      106.93       96.44      3.40 o
   1   1  22      584.29      597.01      6.62 o
   2   1  22     1964.19     1897.02     15.74 o
   3   1  22      527.18      520.02      6.81 o
   4   1  22      260.07      274.21      5.14 o
   5   1  22      226.09      249.27      5.17 o
   6   1  22      238.12      238.48      5.99 o
   7   1  22       17.82       17.04      2.72 o
   8   1  22       13.03       14.95      3.15 o
   0   2  22      510.31      525.25      8.69 o
   1   2  22      192.33      178.15      3.39 o
   2   2  22     1537.80     1517.30     13.26 o
   3   2  22        9.29       11.05      1.34 o
   4   2  22      628.94      660.93     12.11 o
   5   2  22      116.50      111.54      4.08 o
   6   2  22      234.90      242.16      6.46 o
   7   2  22        4.64        3.79      2.03 o
   0   3  22      206.02      163.04      4.10 o
   1   3  22      726.92      675.46      7.64 o
   2   3  22       12.19       13.94      1.36 o
   3   3  22      261.29      261.22      5.33 o
   4   3  22      138.60      126.70      3.73 o
   5   3  22      128.96      134.13      4.49 o
   6   3  22      195.03      189.22      5.56 o
   7   3  22       29.38       29.32      2.89 o
   0   4  22       20.46       22.75      2.02 o
   1   4  22      323.79      327.08      4.89 o
   2   4  22        7.14        5.17      1.26 o
   3   4  22      404.15      393.16     11.57 o
   4   4  22      182.03      186.24      6.26 o
   5   4  22      160.33      170.85      5.15 o
   6   4  22      149.61      169.36      6.99 o
   7   4  22      221.43      254.35      8.34 o
   0   5  22       34.35       41.50      3.65 o
   1   5  22      251.28      238.23      4.44 o
   2   5  22      145.28      129.07      3.54 o
   3   5  22      134.13      132.43      4.10 o
   4   5  22       91.70       83.56      3.82 o
   5   5  22       46.02       47.42      3.30 o
   6   5  22      117.63      120.10      4.77 o
   0   6  22      104.83       94.62      5.67 o
   1   6  22      175.83      162.40      4.00 o
   2   6  22       32.93       29.01      2.33 o
   3   6  22      112.89      119.60      5.58 o
   4   6  22      361.74      343.01     11.42 o
   5   6  22       36.13       46.36      3.43 o
   0   7  22       47.62       35.67      4.96 o
   1   7  22      154.23      149.03      5.26 o
   2   7  22      191.61      182.25      5.35 o
   3   7  22        1.92        1.58      1.90 o
   4   7  22      107.40      121.58      5.08 o
   0   8  22        8.23        6.27      4.30 o
   1   8  22       70.31       66.44      4.94 o
   2   8  22       94.85       90.81      6.21 o
   3   8  22        2.50        2.10      2.60 o
   1   0  23      693.45      649.46     10.04 o
   2   0  23     1198.80     1130.99     14.69 o
   3   0  23     1066.40     1032.44     15.96 o
   4   0  23      419.04      401.05      9.03 o
   5   0  23      292.80      317.86      8.29 o
   6   0  23       13.92       18.06      3.46 o
   7   0  23      200.63      207.64     11.89 o
   0   1  23      607.51      560.81      8.84 o
   1   1  23      674.90      666.92      7.78 o
   2   1  23     1147.70     1127.61     10.62 o
   3   1  23       96.72       85.33      2.66 o
   4   1  23       32.95       33.90      2.08 o
   5   1  23      774.97      766.78     10.13 o
   6   1  23        4.87        5.04      1.72 o
   7   1  23        3.62        4.23      2.13 o
   0   2  23      618.70      586.54      8.39 o
   1   2  23      193.87      211.22      3.43 o
   2   2  23      471.02      466.54      8.60 o
   3   2  23      416.79      405.33      6.11 o
   4   2  23       50.57       43.34      2.47 o
   5   2  23       38.24       39.17      2.80 o
   6   2  23      195.98      196.74      6.44 o
   7   2  23       10.88        9.53      2.30 o
   0   3  23       13.89       23.24      2.14 o
   1   3  23       16.37       18.62      1.74 o
   2   3  23        6.74        5.80      1.26 o
   3   3  23      226.05      210.36      4.89 o
   4   3  23      368.68      369.51      6.43 o
   5   3  23        5.92        5.74      1.67 o
   6   3  23      384.71      395.13      8.07 o
   7   3  23      349.74      384.79      8.51 o
   0   4  23       38.79       43.64      3.25 o
   1   4  23      218.95      198.45      5.30 o
   2   4  23       89.35       84.22      3.08 o
   3   4  23      440.72      461.72      8.59 o
   4   4  23       12.41        9.95      1.84 o
   5   4  23       39.06       35.77      3.00 o
   6   4  23       19.43       26.25      2.75 o
   7   4  23      300.19      279.23     28.36 o
   0   5  23        2.27        3.60      1.83 o
   1   5  23      192.24      188.01      4.30 o
   2   5  23       74.01       74.99      3.58 o
   3   5  23       97.80      104.95      4.04 o
   4   5  23       83.15       97.57      5.36 o
   5   5  23       93.29       99.44      4.37 o
   6   5  23       35.82       38.58      3.42 o
   0   6  23       25.02       20.70      3.40 o
   1   6  23      104.11       97.32      3.58 o
   2   6  23        8.71        7.17      1.79 o
   3   6  23       47.82       42.34      2.82 o
   4   6  23       51.51       48.91      4.27 o
   5   6  23        4.08        3.00      2.15 o
   0   7  23       26.06       19.19      4.23 o
   1   7  23       13.35       12.19      2.39 o
   2   7  23      190.98      194.82      5.88 o
   3   7  23      155.56      152.96      5.47 o
   4   7  23       57.10       61.24      4.21 o
   0   8  23       21.23       11.15      4.62 o
   1   8  23       42.69       37.67      4.22 o
   2   8  23       28.32       22.70      3.92 o
   3   8  23       20.22       23.23      6.82 o
   0   0  24      224.54      248.30      9.56 o
   1   0  24      886.80      872.79     12.06 o
   2   0  24     1496.67     1516.20     19.39 o
   3   0  24       16.66       13.75      2.14 o
   4   0  24      286.35      288.34      7.42 o
   5   0  24       15.30       13.86      2.76 o
   6   0  24       35.01       35.36      4.33 o
   7   0  24       36.59       34.79      4.88 o
   0   1  24        9.51       12.89      1.74 o
   1   1  24      113.62      110.40      3.84 o
   2   1  24      911.80      900.97      9.16 o
   3   1  24      120.26      121.85      3.26 o
   4   1  24      102.56       95.94      3.43 o
   5   1  24      387.67      376.49      6.66 o
   6   1  24      221.26      239.97      6.64 o
   7   1  24       64.08       67.20      4.94 o
   0   2  24      199.63      187.66      8.69 o
   1   2  24      820.30      751.99      9.57 o
   2   2  24      115.53      106.59      3.30 o
   3   2  24      216.87      222.03      5.49 o
   4   2  24      105.49       94.66      3.94 o
   5   2  24      287.36      275.74      7.82 o
   6   2  24      660.91      670.74     10.96 o
   7   2  24        3.45        5.48      2.24 o
   0   3  24      541.93      495.88      8.23 o
   1   3  24      692.82      654.79      7.88 o
   2   3  24       22.77       20.72      1.76 o
   3   3  24       65.75       62.49      3.80 o
   4   3  24       11.76        8.55      1.66 o
   5   3  24       70.74       69.40      3.65 o
   6   3  24      230.78      225.11      6.53 o
   7   3  24       82.30       95.60      4.65 o
   0   4  24       72.46       57.19      4.02 o
   1   4  24      453.79      438.30      6.30 o
   2   4  24       55.49       51.62      2.62 o
   3   4  24      261.88      244.07      5.59 o
   4   4  24        7.64        6.67      1.69 o
   5   4  24        7.25        5.11      1.90 o
   6   4  24      104.90      123.55      4.93 o
   0   5  24       31.57       36.57      3.28 o
   1   5  24       15.72       14.30      1.71 o
   2   5  24      226.94      205.98      4.50 o
   3   5  24      150.96      151.32      4.41 o
   4   5  24       65.69       73.54      4.39 o
   5   5  24       49.05       55.28      4.31 o
   6   5  24       21.60       27.13      3.00 o
   0   6  24        4.44        1.91      2.54 o
   1   6  24      142.94      140.32      5.06 o
   2   6  24      122.04      108.57      4.00 o
   3   6  24       41.89       48.97      2.98 o
   4   6  24        6.52        6.98      2.11 o
   5   6  24       48.30       57.09      3.92 o
   0   7  24        0.06       -1.38      3.09 o
   1   7  24       66.18       63.39      3.98 o
   2   7  24       28.15       28.18      2.98 o
   3   7  24       19.16       13.86      2.64 o
   4   7  24       18.54       21.52      3.00 o
   0   8  24        1.73        1.28      4.43 o
   1   8  24       10.24        8.21      3.26 o
   2   8  24       33.43       33.38      4.48 o
   1   0  25      163.69      182.67      4.69 o
   2   0  25        0.03        5.33      1.58 o
   3   0  25       70.80       64.87      3.89 o
   4   0  25      117.30      115.63      7.57 o
   5   0  25      482.07      495.97     11.97 o
   6   0  25      257.12      274.69     10.22 o
   7   0  25        0.74        6.06      3.29 o
   0   1  25       15.10       11.70      1.74 o
   1   1  25      945.80      917.88      9.05 o
   2   1  25      138.79      127.09      4.35 o
   3   1  25       23.79       21.40      1.84 o
   4   1  25       99.45       91.93      3.69 o
   5   1  25       39.88       44.17      2.76 o
   6   1  25      201.42      208.67      6.32 o
   7   1  25       25.65       21.62      2.90 o
   0   2  25      746.90      790.45     12.92 o
   1   2  25      418.54      442.16      6.20 o
   2   2  25       13.27       12.15      1.47 o
   3   2  25       34.87       32.95      2.14 o
   4   2  25      137.80      128.13      4.33 o
   5   2  25       50.06       53.85      3.89 o
   6   2  25      203.85      196.67      7.00 o
   7   2  25      192.35      187.89      6.51 o
   0   3  25      331.40      383.65     10.55 o
   1   3  25      407.79      411.84      5.99 o
   2   3  25       41.45       37.93      2.24 o
   3   3  25      298.91      305.94      5.83 o
   4   3  25       53.98       44.17      2.84 o
   5   3  25       62.01       60.26      3.47 o
   6   3  25      343.11      355.61      8.29 o
   0   4  25     1806.47     1677.04     20.64 o
   1   4  25      305.01      295.71      6.38 o
   2   4  25      228.88      218.50      4.83 o
   3   4  25      195.70      194.51      6.70 o
   4   4  25       47.15       39.57      2.91 o
   5   4  25       15.45       15.27      2.33 o
   6   4  25        2.78        4.52      2.10 o
   0   5  25      537.45      510.65      9.99 o
   1   5  25      145.32      134.20      3.85 o
   2   5  25       10.83        7.84      1.59 o
   3   5  25       42.77       36.01      2.72 o
   4   5  25      116.06      120.55      4.65 o
   5   5  25      101.65       99.84      5.82 o
   0   6  25       20.18       18.13      3.27 o
   1   6  25      104.00       98.37      4.12 o
   2   6  25      262.40      265.80      5.82 o
   3   6  25       55.50       56.22      3.27 o
   4   6  25       97.38       97.96      4.95 o
   5   6  25       31.34       26.50      3.19 o
   0   7  25        2.65        2.30      3.35 o
   1   7  25       27.74       21.92      2.89 o
   2   7  25       57.69       60.36      4.18 o
   3   7  25        1.14        2.21      2.28 o
   0   8  25        5.83        3.22      5.25 o
   1   8  25       26.17       19.35      3.99 o
   0   0  26      847.92      797.05     16.63 o
   1   0  26      503.13      531.52      9.10 o
   2   0  26        3.46        7.03      1.82 o
   3   0  26      914.28      904.38     15.37 o
   4   0  26      108.44      105.81      5.39 o
   5   0  26        0.57        4.16      2.40 o
   6   0  26        6.13        7.50      3.15 o
   7   0  26       21.56       21.62      4.25 o
   0   1  26       62.05       44.97      2.91 o
   1   1  26     1550.94     1529.52     13.73 o
   2   1  26      369.75      365.26      6.89 o
   3   1  26      116.77      108.29      4.17 o
   4   1  26       60.80       54.55      4.02 o
   5   1  26      129.96      133.38      4.64 o
   6   1  26       14.31       20.62      2.67 o
   7   1  26        3.99       11.15      2.59 o
   0   2  26     1015.91      964.99     20.95 o
   1   2  26      686.61      643.88      7.90 o
   2   2  26      773.33      732.48      8.90 o
   3   2  26       22.37       18.05      1.89 o
   4   2  26       65.18       71.36      3.22 o
   5   2  26      219.38      222.31      5.75 o
   6   2  26      129.97      132.66      5.36 o
   7   2  26       68.78       69.84      4.50 o
   0   3  26     3313.70     3096.26     42.71 o
   1   3  26       28.68       34.76      2.02 o
   2   3  26       70.76       79.95      3.06 o
   3   3  26      128.27      128.58      4.49 o
   4   3  26       72.59       58.32      3.17 o
   5   3  26       23.67       25.28      2.64 o
   6   3  26       63.19       61.27      4.06 o
   0   4  26      348.20      366.70     14.52 o
   1   4  26      123.27      120.43      3.52 o
   2   4  26      159.32      160.19      4.31 o
   3   4  26        8.53       10.58      1.83 o
   4   4  26        2.77        4.39      1.76 o
   5   4  26        7.72        8.79      2.33 o
   6   4  26       12.27        7.63      2.38 o
   0   5  26       69.62       72.90      5.91 o
   1   5  26      262.32      265.56      7.39 o
   2   5  26        3.90        3.17      1.61 o
   3   5  26      209.71      221.81      6.42 o
   4   5  26       35.42       36.16      3.11 o
   5   5  26       45.81       41.95      3.33 o
   0   6  26      110.39      119.76      7.14 o
   1   6  26       85.53       77.45      3.73 o
   2   6  26      162.02      171.07      6.16 o
   3   6  26       49.44       49.26      3.34 o
   4   6  26       65.89       73.29      4.88 o
   0   7  26       20.72        9.82      5.31 o
   1   7  26      146.40      140.32      5.71 o
   2   7  26        5.78        7.10      2.42 o
   3   7  26       36.42       37.07      3.65 o
   0   8  26       15.49        8.51      9.80 o
   1   0  27      110.04      103.32      4.49 o
   2   0  27       65.76       63.75      3.78 o
   3   0  27       40.64       34.38      3.23 o
   4   0  27      178.68      158.60      6.43 o
   5   0  27       60.38       63.08      4.98 o
   6   0  27      321.23      333.32     11.54 o
   7   0  27      146.34      139.84      8.46 o
   0   1  27      252.25      242.91      7.58 o
   1   1  27      158.86      173.42      7.55 o
   2   1  27      222.67      232.79      5.16 o
   3   1  27       65.44       63.55      4.48 o
   4   1  27       28.10       27.58      2.39 o
   5   1  27       83.65       77.38      4.74 o
   6   1  27      197.50      206.54      8.96 o
   0   2  27      231.57      234.29      9.29 o
   1   2  27       63.87       46.73      2.51 o
   2   2  27      108.91      109.38      3.44 o
   3   2  27       13.43       13.71      1.95 o
   4   2  27       13.37       10.72      1.86 o
   5   2  27      234.59      235.43      6.06 o
   6   2  27       26.13       20.01      2.90 o
   0   3  27       79.27      110.74     13.32 o
   1   3  27      200.92      202.58      4.38 o
   2   3  27      198.29      201.37      4.58 o
   3   3  27       58.51       59.19      3.12 o
   4   3  27       78.00       71.69      3.64 o
   5   3  27       12.93       10.67      2.22 o
   6   3  27       70.59       78.66      4.87 o
   0   4  27      469.67      446.57     12.33 o
   1   4  27       89.58       77.04      3.01 o
   2   4  27        2.09        0.40      1.38 o
   3   4  27       78.64       70.51      3.54 o
   4   4  27        3.31        1.88      1.72 o
   5   4  27       98.00      101.75      4.98 o
   6   4  27      163.43      163.64      6.13 o
   0   5  27       96.16       90.93      5.85 o
   1   5  27      422.75      422.94      8.18 o
   2   5  27       18.11       15.88      2.12 o
   3   5  27      104.08       96.36      4.30 o
   4   5  27       83.44       90.33      5.03 o
   5   5  27       86.05       84.66      4.60 o
   0   6  27       35.43       31.32      6.15 o
   1   6  27      123.07      116.49      4.44 o
   2   6  27      190.85      189.15      5.23 o
   3   6  27        7.26        6.84      2.14 o
   4   6  27      135.09      143.91      5.40 o
   0   7  27        1.23        0.92      3.70 o
   1   7  27      101.80      101.31      5.66 o
   2   7  27        1.03        2.10      2.34 o
   3   7  27       20.54        9.02     10.83 o
   0   0  28      206.98      225.36      8.85 o
   1   0  28        2.69        6.58      1.80 o
   2   0  28       20.84       11.62      2.23 o
   3   0  28       68.93       55.71      4.24 o
   4   0  28      109.36      102.62      5.57 o
   5   0  28       45.69       59.68      4.87 o
   6   0  28       20.12       16.07      3.73 o
   0   1  28      443.11      408.35      8.24 o
   1   1  28      240.31      228.40      4.55 o
   2   1  28      181.66      174.51      4.21 o
   3   1  28       28.55       34.10      2.65 o
   4   1  28       70.15       60.79      3.41 o
   5   1  28      118.80      128.69      5.04 o
   6   1  28       15.81       15.31      2.82 o
   0   2  28      115.69      105.90      6.62 o
   1   2  28      241.50      209.74      4.45 o
   2   2  28       52.13       43.90      2.50 o
   3   2  28      259.84      249.27      6.25 o
   4   2  28       80.25       83.75      3.89 o
   5   2  28      138.07      145.67      9.43 o
   6   2  28       47.87       48.99      3.85 o
   0   3  28     1010.57      945.15     13.92 o
   1   3  28       12.87       11.95      1.58 o
   2   3  28       11.66        6.45      1.84 o
   3   3  28       28.03       24.80      2.35 o
   4   3  28       69.49       71.39      3.71 o
   5   3  28       57.62       81.95      4.34 o
   6   3  28      159.34      165.72      6.21 o
   0   4  28      100.44       99.27     10.34 o
   1   4  28      343.80      351.52      6.34 o
   2   4  28       10.82       11.19      1.88 o
   3   4  28        7.20        3.24      1.74 o
   4   4  28       21.81       22.08      2.54 o
   5   4  28       80.61       89.76      4.56 o
   0   5  28      359.00      333.69     10.35 o
   1   5  28      490.63      481.25      7.82 o
   2   5  28       48.49       48.62      3.00 o
   3   5  28       53.01       48.18      3.38 o
   4   5  28       50.79       49.18      3.69 o
   5   5  28       53.57       63.21      4.21 o
   0   6  28       53.02       49.42      5.53 o
   1   6  28      192.21      195.95      5.62 o
   2   6  28       23.89       16.98      2.46 o
   3   6  28       11.64       10.74      2.36 o
   4   6  28       49.75       61.81      3.96 o
   0   7  28        5.15        9.51      4.31 o
   1   7  28       13.30       11.88      3.23 o
   2   7  28      212.66      205.09      7.01 o
   1   0  29       75.23       71.24      4.08 o
   2   0  29      724.64      655.55     12.78 o
   3   0  29       70.87       81.98      5.06 o
   4   0  29        1.82       -1.96      1.96 o
   5   0  29       12.29       13.47      3.16 o
   6   0  29       28.54       19.77      4.05 o
   0   1  29       69.13       60.85      3.61 o
   1   1  29      766.82      725.42      9.31 o
   2   1  29       93.67       93.99      4.20 o
   3   1  29      160.73      165.59      4.59 o
   4   1  29       30.67       33.10      3.11 o
   5   1  29       18.21       14.10      2.42 o
   6   1  29       28.66       24.83      3.17 o
   0   2  29        5.13        6.17      1.77 o
   1   2  29       62.33       58.20      2.69 o
   2   2  29       54.65       57.86      2.95 o
   3   2  29        1.86        4.48      1.64 o
   4   2  29       81.34       84.06      4.46 o
   5   2  29       29.96       30.36      3.05 o
   6   2  29       22.94       19.02      3.09 o
   0   3  29     1077.66     1136.52     22.86 o
   1   3  29      119.24      107.33      3.54 o
   2   3  29      159.47      148.80      4.42 o
   3   3  29       53.57       55.36      3.36 o
   4   3  29      161.91      162.21      5.25 o
   5   3  29      157.69      162.94      5.64 o
   0   4  29       27.60       22.67      3.69 o
   1   4  29      219.85      234.09      5.32 o
   2   4  29       25.96       25.44      2.29 o
   3   4  29       29.65       28.68      2.64 o
   4   4  29       38.90       34.97      3.14 o
   5   4  29       68.65       81.43      4.47 o
   0   5  29      151.46      168.01      7.81 o
   1   5  29      447.05      467.49     12.62 o
   2   5  29       98.99       87.54      3.85 o
   3   5  29      100.20      114.58      4.60 o
   4   5  29       65.16       82.84      4.65 o
   0   6  29      267.06      287.78     11.20 o
   1   6  29       97.33       82.94      4.64 o
   2   6  29      159.82      174.42      5.86 o
   3   6  29       26.78       20.21      3.08 o
   0   7  29        5.05        2.36      3.96 o
   1   7  29      113.72      119.28      6.78 o
   0   0  30      222.90      207.73      8.98 o
   1   0  30        6.29        3.60      1.91 o
   2   0  30      435.34      388.41     12.38 o
   3   0  30       21.19       17.17      2.96 o
   4   0  30       79.30       81.14      5.93 o
   5   0  30       38.46       40.04      4.50 o
   6   0  30      163.17      197.33     11.07 o
   0   1  30      164.76      172.45      6.01 o
   1   1  30      171.14      196.36      4.60 o
   2   1  30       36.25       34.84      2.49 o
   3   1  30        5.21        2.40      1.50 o
   4   1  30       50.56       56.19      3.45 o
   5   1  30      279.94      317.56      8.17 o
   6   1  30       50.67       60.55      4.45 o
   0   2  30       27.43       23.55      2.63 o
   1   2  30       53.71       44.76      3.44 o
   2   2  30        5.60        5.37      1.55 o
   3   2  30      124.15      115.60      4.34 o
   4   2  30      132.80      141.95      5.28 o
   5   2  30       56.25       59.85      4.03 o
   0   3  30      553.07      541.42     23.00 o
   1   3  30       62.45       56.41      2.90 o
   2   3  30       11.74        8.43      1.78 o
   3   3  30       79.72       78.83      3.78 o
   4   3  30       43.00       36.95      3.04 o
   5   3  30       20.79       16.62      2.99 o
   0   4  30      217.69      223.96      7.58 o
   1   4  30      145.58      144.91      5.32 o
   2   4  30       15.42        7.80      1.80 o
   3   4  30       72.16       78.41      3.96 o
   4   4  30      175.01      191.63      7.15 o
   5   4  30       46.85       56.01      3.97 o
   0   5  30      141.95      125.59      9.19 o
   1   5  30      355.03      371.39      7.91 o
   2   5  30       37.66       32.85      2.73 o
   3   5  30       72.58       79.04      4.10 o
   4   5  30       31.31       36.83      3.47 o
   0   6  30        0.15        1.92      4.13 o
   1   6  30       34.95       28.62      3.38 o
   2   6  30       48.69       54.77      3.98 o
   3   6  30       31.27       20.59      5.64 o
   1   0  31      123.20      130.25      5.86 o
   2   0  31        0.38        7.37      2.14 o
   3   0  31       11.60        7.62      2.64 o
   4   0  31        9.80       10.52      3.26 o
   5   0  31       99.61      114.12      7.61 o
   0   1  31       78.28       75.54      4.16 o
   1   1  31       63.37       66.24      3.13 o
   2   1  31       26.55       27.97      2.38 o
   3   1  31       54.77       54.90      3.41 o
   4   1  31       89.38       91.60      4.29 o
   5   1  31       24.59       30.65      3.21 o
   0   2  31      170.94      159.51      5.68 o
   1   2  31       31.42       33.35      2.44 o
   2   2  31      134.22      135.84      4.42 o
   3   2  31      252.92      225.97      8.44 o
   4   2  31       24.59       27.99      2.87 o
   5   2  31       11.97        8.53      2.69 o
   0   3  31      503.28      524.22     18.40 o
   1   3  31       20.08       21.97      2.15 o
   2   3  31       31.27       29.70      2.72 o
   3   3  31       71.12       67.40      3.69 o
   4   3  31      122.68      137.91      5.16 o
   5   3  31       37.13       36.13      3.59 o
   0   4  31       58.02       58.27      4.90 o
   1   4  31       36.30       35.63      2.71 o
   2   4  31       62.39       59.28      3.49 o
   3   4  31      171.24      186.31      5.84 o
   4   4  31        6.13        7.18      2.21 o
   0   5  31      282.37      303.22     12.26 o
   1   5  31      137.65      145.00      5.08 o
   2   5  31       64.87       74.89      4.84 o
   3   5  31       28.78       30.30      3.00 o
   0   6  31       19.40       22.83      5.78 o
   1   6  31       66.84       71.67      4.93 o
   2   6  31      180.99      199.35      6.90 o
   0   0  32       21.19       20.97      3.98 o
   1   0  32       29.39       21.59      3.08 o
   2   0  32       57.12       63.57      4.84 o
   3   0  32       14.37       18.19      3.34 o
   4   0  32        0.46        1.64      2.52 o
   5   0  32        6.07        8.91      3.66 o
   0   1  32       67.06       58.40      3.86 o
   1   1  32       79.14       83.18      3.53 o
   2   1  32      228.38      216.71      5.44 o
   3   1  32       85.33       84.10      4.11 o
   4   1  32      107.44      127.25      5.28 o
   5   1  32       27.23       30.27      3.30 o
   0   2  32        0.44        2.13      1.75 o
   1   2  32       71.72       76.24      3.46 o
   2   2  32       18.27       16.70      2.21 o
   3   2  32      196.70      188.83      5.72 o
   4   2  32      183.86      200.27      6.39 o
   5   2  32        3.20        3.45      2.26 o
   0   3  32       26.92       26.54      4.70 o
   1   3  32       18.07       19.29      2.31 o
   2   3  32       60.30       54.61      3.45 o
   3   3  32       27.74       29.59      2.96 o
   4   3  32       92.95       96.90      5.14 o
   0   4  32      127.12      140.22     11.84 o
   1   4  32       76.27       77.98      4.15 o
   2   4  32       33.52       31.83      3.82 o
   3   4  32      139.43      154.02      5.58 o
   4   4  32      311.25      328.16      9.98 o
   0   5  32        4.56        5.72      3.49 o
   1   5  32       78.66       77.31      4.94 o
   2   5  32       20.84       22.64      2.94 o
   3   5  32        3.37        3.03      2.09 o
   0   6  32        3.63        3.81      4.56 o
   1   6  32       79.93       80.89      5.41 o
   1   0  33       70.34       66.88      4.77 o
   2   0  33       96.81       99.88      5.97 o
   3   0  33        7.90        5.03      2.60 o
   4   0  33      514.72      543.34     15.01 o
   5   0  33       87.72       90.62      7.66 o
   0   1  33      268.40      267.30      8.19 o
   1   1  33        1.07        3.33      1.61 o
   2   1  33       62.09       71.25      4.64 o
   3   1  33      206.51      203.26      5.97 o
   4   1  33       14.26       15.02      2.51 o
   5   1  33       99.08      103.20      6.01 o
   0   2  33        2.73        6.61      2.23 o
   1   2  33      180.44      176.87      4.98 o
   2   2  33       57.24       56.93      3.48 o
   3   2  33       71.71       78.64      5.27 o
   4   2  33       34.56       38.95      3.40 o
   0   3  33        0.02        2.33      2.14 o
   1   3  33      252.38      242.69      6.28 o
   2   3  33       16.97       13.94      2.29 o
   3   3  33       13.95       15.75      2.59 o
   4   3  33      107.56      123.65      5.42 o
   0   4  33        2.32        0.85      2.87 o
   1   4  33      121.85      143.55      5.04 o
   2   4  33      123.58      130.85      5.18 o
   3   4  33      132.83      136.92      7.11 o
   0   5  33        1.96        5.39      3.62 o
   1   5  33       51.31       51.91      3.87 o
   2   5  33       25.81       21.33      3.07 o
   0   0  34       60.16       60.62      6.38 o
   1   0  34        7.52        4.64      2.30 o
   2   0  34      119.15      113.27      7.57 o
   3   0  34        0.48       -1.25      2.53 o
   4   0  34        0.66        3.74      3.12 o
   0   1  34       40.03       54.04      6.08 o
   1   1  34       84.84       91.62      4.03 o
   2   1  34       22.60       18.46      2.34 o
   3   1  34       15.02       18.22      2.62 o
   4   1  34       11.75       17.44      2.82 o
   0   2  34        0.43        1.73      2.12 o
   1   2  34        0.85        3.40      1.69 o
   2   2  34      166.73      169.90      5.46 o
   3   2  34      197.94      192.99      6.11 o
   4   2  34       55.91       55.98      4.35 o
   0   3  34        0.25        0.55      2.41 o
   1   3  34       23.12       18.02      2.40 o
   2   3  34       26.00       22.99      2.79 o
   3   3  34        7.73        9.80      2.38 o
   0   4  34       39.21       33.72      4.76 o
   1   4  34       33.38       43.41      3.69 o
   2   4  34        3.02        4.32      2.19 o
   3   4  34      274.97      281.11      7.66 o
   0   5  34        9.69        6.59      3.91 o
   1   5  34      245.23      266.87      7.82 o
   1   0  35       70.81       64.50      5.19 o
   2   0  35        0.52        3.00      2.60 o
   3   0  35       47.63       48.66      5.27 o
   4   0  35      145.99      148.74      8.42 o
   0   1  35        1.12        5.77      2.41 o
   1   1  35       15.17       15.09      2.25 o
   2   1  35       20.53       26.76      3.08 o
   3   1  35       96.25       91.74      4.93 o
   4   1  35       70.48       78.67      4.99 o
   0   2  35       77.63       80.10      5.43 o
   1   2  35      110.70      115.69      4.51 o
   2   2  35       33.40       25.67      2.88 o
   3   2  35      114.31      127.91      5.53 o
   0   3  35        2.52        4.32      3.26 o
   1   3  35       87.80       83.52      4.27 o
   2   3  35      132.25      149.92      5.43 o
   3   3  35      155.89      174.84      6.44 o
   0   4  35       12.17        9.84      3.73 o
   1   4  35        1.96        3.20      2.25 o
   2   4  35       23.77       29.66      3.19 o
   0   0  36      374.85      404.59     14.53 o
   1   0  36      506.85      521.04     14.05 o
   2   0  36        3.40        4.01      2.82 o
   3   0  36       14.60       13.74      3.58 o
   0   1  36        5.31        7.15      2.72 o
   1   1  36       82.56       92.10      4.31 o
   2   1  36       84.98       72.99      4.20 o
   3   1  36       76.49       71.01      4.45 o
   0   2  36        0.94        5.33      3.09 o
   1   2  36      176.22      187.75      6.33 o
   2   2  36       70.17       78.68      4.44 o
   3   2  36       42.15       44.20      3.71 o
   0   3  36       57.25       52.16      6.50 o
   1   3  36       73.83       89.80      5.06 o
   2   3  36       67.96       63.87      4.17 o
   0   4  36       64.84       78.51      7.79 o
   1   0  37      177.45      219.61     10.93 o
   2   0  37      297.60      293.65     10.32 o
   3   0  37        2.95        3.30      3.39 o
   0   1  37       37.79       47.24      4.56 o
   1   1  37       25.07       24.19      2.89 o
   2   1  37       77.64       82.58      4.91 o
   0   2  37      635.56      714.65     20.09 o
   1   2  37       12.15       10.38      2.44 o
   2   2  37       61.06       61.51      6.73 o
   0   3  37        4.63        8.50      4.08 o
   1   3  37       72.59       78.24      4.56 o
   0   0  38      298.36      297.80     17.27 o
   1   0  38        7.64        8.91      3.36 o
   2   0  38        4.52        7.89      4.30 o
   0   1  38        1.52        1.75      3.27 o
   1   1  38       42.02       43.43      3.63 o
   2   1  38       50.77       49.75      5.65 o
   0   2  38       13.20       19.20      4.65 o
   1   2  38       17.90       22.78      3.25 o
 
